# Supplementary material for: Enhancing the Antiviral Potency of Nucleobases for Potential Broad-Spectrum Antiviral Therapies
Source: Viruses. 2021 Dec 14;13(12):2508. doi: 10.3390/v13122508 (PMC8705664; doi:10.3390/v13122508)
Supplement: Supplementary file 1 [file viruses-13-02508-s001.zip]

Archive with 2 entries (2 files):
- Sequencing data master file.xlsx
- Soto-Acosta  et al Supplement.pdf
