# Supplementary material for: Enhancing the Antiviral Potency of Nucleobases for Potential Broad-Spectrum Antiviral Therapies
Source: Viruses. 2021 Dec 14;13(12):2508. doi: 10.3390/v13122508 (PMC8705664; doi:10.3390/v13122508)
Supplement: Supplementary file 1 [file viruses-13-02508-s001.zip › Sequencing data master file.xlsx]

## Sheet: Raw data exp1 exp2
DMSO 1									DMSO 2									6MMPr 1									6MMPr 2									T-1105 1									T-1105 2
Position	RefNuc	Coverage	A	T	G	C	Errorrate		Position	RefNuc	Coverage	A	T	G	C	Errorrate		Position	RefNuc	Coverage	A	T	G	C	Errorrate		Position	RefNuc	Coverage	A	T	G	C	Errorrate		Position	RefNuc	Coverage	A	T	G	C	Errorrate		Position	RefNuc	Coverage	A	T
10	T	3136	3	0	0	4	0.00223214		10	T	1070	0	0	0	1	0.000934579		10	T	3185	1	0	1	9	0.00345369		10	T	2821	1	0	0	2	0.00106345		10	T	1937	0	0	0	1	0.000516262		10	T	2683	2	0
11	C	3370	1	0	2	0	0.000890208		11	C	1091	0	0	0	0	0		11	C	3416	3	2	0	0	0.0014637		11	C	3000	0	0	0	0	0		11	C	2088	2	1	0	0	0.00143678		11	C	2850	0	2
12	T	3407	3	0	0	5	0.00234811		12	T	1105	0	0	0	1	0.000904977		12	T	3470	2	0	2	4	0.00230548		12	T	3052	1	0	1	2	0.00131062		12	T	2115	1	0	0	6	0.00330969		12	T	2908	2	0
13	A	3440	0	0	9	0	0.00261628		13	A	1105	0	0	4	0	0.00361991		13	A	3501	0	1	4	1	0.0017138		13	A	3090	0	0	6	0	0.00194175		13	A	2122	0	0	4	0	0.00188501		13	A	2935	0	0
14	C	3540	0	1	0	0	0.000282486		14	C	1121	0	2	0	0	0.00178412		14	C	3549	1	6	0	0	0.00197239		14	C	3146	0	2	0	0	0.000635728		14	C	2154	0	1	0	0	0.000464253		14	C	2982	1	4
15	G	4157	3	0	0	0	0.000721674		15	G	1374	1	1	0	0	0.0014556		15	G	4101	6	1	0	0	0.0017069		15	G	3615	5	0	0	1	0.00165975		15	G	2555	1	0	0	0	0.000391389		15	G	3529	2	0
16	T	4270	4	0	0	7	0.00257611		16	T	1382	1	0	0	7	0.00578871		16	T	4241	0	0	0	3	0.00070738		16	T	3717	3	0	1	10	0.00376648		16	T	2621	2	0	0	5	0.00267074		16	T	3617	3	0
17	G	4585	2	1	0	1	0.00087241		17	G	1403	2	1	0	0	0.00213828		17	G	4612	2	1	0	1	0.000867303		17	G	3991	3	0	0	0	0.000751691		17	G	2801	2	0	0	0	0.000714031		17	G	3874	0	1
18	G	4808	5	1	0	1	0.00145591		18	G	1425	0	1	0	1	0.00140351		18	G	4865	3	1	0	0	0.000822199		18	G	4214	0	2	0	0	0.000474608		18	G	2939	4	0	0	2	0.00204151		18	G	4058	1	0
19	A	6423	0	2	7	8	0.00264674		19	A	1639	0	1	4	3	0.00488103		19	A	6707	0	1	10	17	0.00417474		19	A	5458	0	1	7	9	0.00311469		19	A	4037	0	0	5	7	0.0029725		19	A	5220	0	1
20	C	7123	2	6	5	0	0.00182507		20	C	1694	1	1	0	0	0.00118064		20	C	7629	1	4	0	0	0.000655394		20	C	6051	0	2	0	0	0.000330524		20	C	4520	0	1	0	0	0.000221239		20	C	5810	4	4
21	C	8072	4	9	1	0	0.00173439		21	C	2087	0	4	0	0	0.00191663		21	C	8658	6	10	0	0	0.001848		21	C	6899	11	10	0	0	0.00304392		21	C	5076	2	5	0	0	0.00137904		21	C	6480	2	9
22	G	8176	7	1	0	4	0.00146771		22	G	2097	3	0	0	0	0.00143062		22	G	8810	15	2	0	0	0.00192963		22	G	7004	6	2	0	0	0.0011422		22	G	5163	5	2	0	1	0.00154949		22	G	6538	5	1
23	A	8327	0	7	23	1	0.00372283		23	A	2112	0	1	5	0	0.00284091		23	A	8984	0	0	14	1	0.00166963		23	A	7107	0	2	17	4	0.00323625		23	A	5239	0	1	8	4	0.00248139		23	A	6629	0	5
24	C	8680	1	2	0	0	0.000345622		24	C	2174	0	0	0	0	0		24	C	9425	1	1	1	0	0.000318302		24	C	7456	1	3	0	0	0.000536481		24	C	5490	0	1	0	0	0.000182149		24	C	6956	1	4
25	A	9444	0	1	19	0	0.00211775		25	A	2527	0	0	5	4	0.00356154		25	A	9966	0	0	27	1	0.00280955		25	A	8119	0	2	15	1	0.00221702		25	A	5864	0	1	5	1	0.00119372		25	A	7611	0	1
26	A	9474	0	4	7	1	0.00126662		26	A	2534	0	0	6	0	0.0023678		26	A	10000	0	3	8	0	0.0011		26	A	8148	0	3	17	1	0.00257732		26	A	5888	0	2	9	1	0.00203804		26	A	7643	0	7
27	A	10041	0	6	39	1	0.00458122		27	A	2682	0	1	5	0	0.00223714		27	A	10329	0	4	14	0	0.00174267		27	A	8719	0	5	13	0	0.00206446		27	A	6104	0	0	15	1	0.00262123		27	A	8130	0	4
28	G	10447	4	3	0	1	0.00076577		28	G	2764	0	0	0	0	0		28	G	10637	8	1	0	3	0.00112814		28	G	9070	4	0	0	1	0.000551268		28	G	6328	6	0	0	0	0.000948167		28	G	8459	2	2
29	A	12232	0	5	17	19	0.00335186		29	A	3623	0	0	3	5	0.00220811		29	A	11898	0	6	19	14	0.00327786		29	A	10434	0	5	18	7	0.00287522		29	A	7105	0	3	10	6	0.00267417		29	A	10081	0	5
30	C	12456	4	3	2	0	0.000722543		30	C	3645	0	3	1	0	0.00109739		30	C	12127	2	7	1	0	0.000824606		30	C	10671	2	2	0	0	0.000374848		30	C	7233	1	0	0	0	0.000138255		30	C	10265	1	8
31	A	13327	0	11	24	2	0.00277632		31	A	4055	0	1	6	0	0.00172626		31	A	12756	0	10	35	3	0.00376294		31	A	11458	0	6	33	0	0.00340374		31	A	7685	0	3	18	1	0.00286272		31	A	11160	0	9
32	G	13400	3	3	0	0	0.000447761		32	G	4058	1	0	0	1	0.000492854		32	G	12790	5	3	0	3	0.000860047		32	G	11505	3	3	0	1	0.000608431		32	G	7716	1	1	0	1	0.000388802		32	G	11203	4	3
33	A	14340	0	2	25	2	0.00202232		33	A	4606	0	0	13	0	0.00282241		33	A	13424	0	4	26	3	0.00245828		33	A	12455	0	3	23	1	0.0021678		33	A	8245	0	1	16	5	0.00266828		33	A	12167	0	2
34	T	14410	3	0	3	22	0.0019431		34	T	4623	3	0	3	10	0.00346096		34	T	13490	4	0	2	35	0.00303929		34	T	12550	4	0	4	24	0.0025498		34	T	8285	3	0	0	12	0.0018105		34	T	12222	6	0
35	T	14541	2	0	1	35	0.0026133		35	T	4664	2	0	0	10	0.0025729		35	T	13592	3	0	2	26	0.00228075		35	T	12729	8	0	3	29	0.00314243		35	T	8360	3	0	0	9	0.00143541		35	T	12376	3	0
36	C	14562	4	3	1	0	0.000549375		36	C	4670	0	0	0	0	0		36	C	13600	4	3	1	0	0.000588235		36	C	12769	3	7	3	0	0.00101809		36	C	8372	2	1	0	0	0.000358337		36	C	12401	6	5
37	T	14600	8	0	5	28	0.00280822		37	T	4679	2	0	0	13	0.00320581		37	T	13617	6	0	2	37	0.00330469		37	T	12815	6	0	6	19	0.00241904		37	T	8382	3	0	5	26	0.00405631		37	T	12433	3	0
38	T	14620	5	0	1	17	0.00157319		38	T	4679	0	0	0	3	0.000641163		38	T	13643	7	0	2	13	0.00161255		38	T	12832	2	0	3	24	0.00225998		38	T	8391	2	0	2	11	0.00178763		38	T	12458	5	0
39	T	14660	3	0	2	20	0.00170532		39	T	4683	1	0	1	6	0.00170831		39	T	13656	6	0	2	20	0.00205038		39	T	12888	10	0	0	21	0.00240534		39	T	8404	4	0	0	14	0.00214184		39	T	12502	9	0
40	G	14678	8	1	0	0	0.000613163		40	G	4683	1	1	0	0	0.000427077		40	G	13662	2	5	0	2	0.000658762		40	G	12906	1	1	0	3	0.000387417		40	G	8409	1	0	0	0	0.00011892		40	G	12516	6	3
41	A	14951	0	9	47	0	0.00374557		41	A	4725	0	0	12	0	0.00253968		41	A	13880	0	4	39	0	0.00309798		41	A	13191	0	9	33	1	0.0032598		41	A	8569	0	1	15	1	0.0019839		41	A	12761	0	8
42	G	15309	8	4	0	2	0.000914495		42	G	4752	5	0	0	0	0.00105219		42	G	14151	7	7	0	1	0.00106		42	G	13436	4	2	0	1	0.000520988		42	G	8772	3	3	0	4	0.00113999		42	G	12969	7	3
43	G	16603	10	2	0	6	0.00108414		43	G	5412	0	3	0	1	0.000739098		43	G	15107	2	7	0	4	0.000860528		43	G	14388	7	11	0	3	0.00145955		43	G	9550	1	2	0	2	0.00052356		43	G	13897	8	3
44	G	18040	9	3	0	1	0.000720621		44	G	5639	2	1	0	0	0.000532009		44	G	16272	7	0	0	4	0.000676008		44	G	15460	5	3	0	0	0.000517464		44	G	10491	4	2	0	2	0.000762558		44	G	14739	8	2
45	A	20022	0	0	33	0	0.00164819		45	A	6006	0	5	10	0	0.0024975		45	A	18213	0	6	46	3	0.00301982		45	A	17103	0	7	40	0	0.00274806		45	A	11865	0	1	24	0	0.00210704		45	A	16148	0	8
46	G	20790	7	1	0	1	0.0004329		46	G	6119	2	0	0	2	0.000653702		46	G	18838	12	4	0	0	0.000849347		46	G	17749	7	2	0	2	0.000619753		46	G	12328	9	1	0	0	0.000811162		46	G	16650	9	1
47	C	22167	6	26	0	0	0.00144359		47	C	6777	3	16	1	0	0.00295116		47	C	19969	3	15	2	0	0.00100155		47	C	19047	10	17	0	0	0.00141755		47	C	13195	2	21	0	0	0.00174308		47	C	17570	8	18
48	T	22676	6	0	1	32	0.00171988		48	T	6843	1	0	1	8	0.00146135		48	T	20517	4	0	5	26	0.0017059		48	T	19568	11	0	1	21	0.00168643		48	T	13504	5	0	2	25	0.00236967		48	T	17965	8	0
49	A	22725	0	9	30	1	0.00176018		49	A	6855	0	2	9	0	0.00160467		49	A	20562	0	7	35	3	0.0021885		49	A	19638	0	7	33	5	0.00229148		49	A	13551	0	3	24	1	0.00206627		49	A	18007	0	5
50	A	22755	0	9	39	6	0.0023731		50	A	6855	0	0	6	1	0.00102115		50	A	20580	0	6	32	4	0.00204082		50	A	19684	0	9	49	7	0.00330217		50	A	13562	0	3	34	3	0.00294942		50	A	18039	0	3
51	G	23296	13	3	0	0	0.000686813		51	G	6924	1	0	0	1	0.00028885		51	G	20955	12	5	0	3	0.000954426		51	G	20236	14	3	0	1	0.000889504		51	G	13885	11	2	0	1	0.00100828		51	G	18501	16	4
52	C	24497	7	11	2	0	0.000816427		52	C	7399	4	5	0	0	0.00121638		52	C	21915	5	19	0	0	0.00109514		52	C	21305	1	11	1	0	0.000610185		52	C	14670	3	10	0	0	0.000886162		52	C	19571	18	9
53	T	25083	6	0	3	55	0.00255153		53	T	7460	0	0	0	25	0.00335121		53	T	22505	7	0	2	52	0.00271051		53	T	21913	13	0	1	47	0.00278374		53	T	15063	7	0	0	46	0.00351856		53	T	20040	3	0
54	C	25150	11	29	1	0	0.00163022		54	C	7467	3	7	0	0	0.00133923		54	C	22550	3	43	1	0	0.00208426		54	C	21976	12	40	0	0	0.00236622		54	C	15099	2	27	4	0	0.00218558		54	C	20107	9	21
55	A	25256	0	2	63	1	0.00261324		55	A	7502	0	0	28	0	0.00373234		55	A	22617	0	5	37	1	0.00190122		55	A	22100	0	7	36	5	0.00217195		55	A	15160	0	6	26	2	0.00224274		55	A	20214	0	11
56	A	25301	0	17	45	7	0.00272716		56	A	7502	0	1	17	2	0.00266596		56	A	22667	0	6	45	10	0.00269114		56	A	22147	0	5	58	7	0.0031607		56	A	15193	0	2	45	6	0.00348845		56	A	20239	0	17
57	C	25714	4	11	1	0	0.000622229		57	C	7641	4	8	1	0	0.00170135		57	C	22974	6	22	2	0	0.00130582		57	C	22655	6	14	2	0	0.000971088		57	C	15448	6	10	1	0	0.00110047		57	C	20637	9	11
58	G	26499	26	2	0	2	0.00113212		58	G	7886	11	1	0	1	0.00164849		58	G	23445	19	3	0	4	0.00110898		58	G	23305	23	2	0	3	0.00120146		58	G	15867	22	0	0	4	0.00163862		58	G	21226	17	3
59	T	26589	8	0	3	38	0.00184287		59	T	7903	1	0	0	12	0.00164494		59	T	23539	7	0	6	32	0.00191172		59	T	23400	12	0	5	40	0.0024359		59	T	15947	5	0	2	26	0.00206935		59	T	21297	8	0
60	A	26770	0	7	41	0	0.00179305		60	A	7940	0	1	13	3	0.00214106		60	A	23674	0	7	37	1	0.00190082		60	A	23617	0	10	51	1	0.00262523		60	A	16070	0	5	25	1	0.00192906		60	A	21517	0	4
61	G	26857	11	4	0	2	0.000632982		61	G	7948	2	0	0	1	0.000377453		61	G	23730	8	5	0	5	0.000758534		61	G	23723	10	2	0	6	0.000758757		61	G	16117	10	0	0	1	0.000682509		61	G	21568	13	2
62	T	28140	11	0	2	53	0.00234542		62	T	8492	1	0	0	28	0.00341498		62	T	24456	13	0	9	54	0.00310762		62	T	24896	18	0	5	43	0.00265103		62	T	16876	6	0	1	24	0.00183693		62	T	22670	8	0
63	T	28321	10	0	4	56	0.00247166		63	T	8503	5	0	0	11	0.00188169		63	T	24596	7	0	2	54	0.00256139		63	T	25081	14	0	3	45	0.00247199		63	T	16967	2	0	2	39	0.00253433		63	T	22800	6	0
64	C	28358	11	4	2	0	0.000599478		64	C	8508	10	5	1	0	0.00188058		64	C	24610	25	10	2	0	0.00150345		64	C	25118	8	5	0	0	0.000517557		64	C	16978	8	8	1	0	0.0010013		64	C	22836	12	14
65	T	28418	10	0	5	54	0.00242804		65	T	8527	8	0	1	15	0.00281459		65	T	24652	13	0	3	36	0.00210936		65	T	25212	14	0	1	48	0.00249881		65	T	17015	5	0	2	27	0.00199824		65	T	22887	9	0
66	A	28431	0	1	39	0	0.00140691		66	A	8528	0	1	7	0	0.000938086		66	A	24660	0	8	35	0	0.00174371		66	A	25227	0	6	40	0	0.00182344		66	A	17026	0	4	23	2	0.00170328		66	A	22893	0	8
67	A	28492	0	13	53	7	0.00256212		67	A	8534	0	1	19	0	0.00234357		67	A	24688	0	17	48	5	0.00283539		67	A	25296	0	12	67	7	0.00339975		67	A	17055	0	9	21	6	0.00211082		67	A	22943	0	12
68	C	28793	9	12	4	0	0.000868267		68	C	8607	2	8	2	0	0.00139421		68	C	24865	8	8	0	0	0.000643475		68	C	25764	7	21	5	0	0.00128086		68	C	17204	5	5	2	0	0.000697512		68	C	23248	4	8
69	A	29432	0	11	60	1	0.00244632		69	A	8872	0	3	14	1	0.00202885		69	A	25421	0	8	45	2	0.00216357		69	A	26584	0	14	65	2	0.00304695		69	A	17666	0	7	40	0	0.00266048		69	A	23765	0	6
70	G	29492	5	1	0	5	0.000372983		70	G	8872	0	1	0	0	0.000112714		70	G	25480	7	3	0	2	0.000470958		70	G	26638	18	1	0	6	0.000938509		70	G	17697	3	0	0	5	0.000452054		70	G	23806	10	1
71	T	30489	6	0	23	72	0.00331267		71	T	9344	5	0	7	14	0.00278253		71	T	26072	11	0	20	40	0.00272323		71	T	27810	17	0	23	49	0.00320029		71	T	18336	16	0	17	34	0.00365401		71	T	24842	10	0
72	T	30565	14	0	5	43	0.00202846		72	T	9377	3	0	2	9	0.00149301		72	T	26127	12	0	11	36	0.0022582		72	T	27897	9	0	6	48	0.00225831		72	T	18389	12	0	8	24	0.00239273		72	T	24917	12	0
73	T	30574	16	0	2	36	0.00176621		73	T	9389	0	0	1	4	0.000532538		73	T	26136	13	0	3	49	0.00248699		73	T	27914	15	0	3	40	0.00207781		73	T	18402	8	0	3	38	0.00266275		73	T	24928	12	0
74	T	30596	5	0	4	23	0.00104589		74	T	9392	2	0	0	8	0.00106474		74	T	26154	9	0	0	27	0.00137646		74	T	27953	15	0	5	36	0.00200336		74	T	18411	3	0	0	7	0.000543154		74	T	24954	10	0
75	T	30632	11	0	5	55	0.00231784		75	T	9397	2	0	0	8	0.00106417		75	T	26158	4	0	3	19	0.00099396		75	T	28016	9	0	2	47	0.00207025		75	T	18417	9	0	4	21	0.00184612		75	T	25009	14	0
76	T	30646	11	0	2	33	0.00150101		76	T	9399	0	0	0	12	0.00127673		76	T	26163	4	0	1	17	0.000840882		76	T	28064	4	0	2	27	0.00117588		76	T	18422	6	0	1	28	0.0018999		76	T	25044	8	0
77	A	30695	0	5	38	0	0.00140088		77	A	9400	0	4	9	0	0.00138298		77	A	26196	0	6	40	0	0.00175599		77	A	28140	0	11	53	0	0.00227434		77	A	18440	0	7	53	0	0.0032538		77	A	25115	0	17
78	A	30790	0	11	61	0	0.00233842		78	A	9405	0	5	17	0	0.00233918		78	A	26241	0	17	54	2	0.00278191		78	A	28244	0	10	40	5	0.00194732		78	A	18470	0	5	39	0	0.00238224		78	A	25209	0	2
79	T	31324	13	0	1	47	0.00194739		79	T	9484	3	0	0	7	0.00105441		79	T	26567	7	0	3	28	0.00143035		79	T	28876	12	0	4	28	0.00152376		79	T	18725	3	0	0	31	0.00181575		79	T	25779	10	0
80	T	31917	25	0	1	35	0.00191121		80	T	9571	2	0	0	14	0.00167172		80	T	26940	4	0	0	24	0.00103935		80	T	29553	14	0	1	29	0.00148885		80	T	18961	8	0	1	21	0.0015822		80	T	26350	10	0
81	A	32014	0	17	47	4	0.00212407		81	A	9598	0	0	10	1	0.00114607		81	A	26987	0	8	41	2	0.0018898		81	A	29714	0	9	41	3	0.00178367		81	A	18994	0	9	30	1	0.00210593		81	A	26472	0	15
82	G	32122	17	9	0	2	0.000871677		82	G	9603	4	0	0	0	0.000416536		82	G	27090	7	6	0	2	0.00055371		82	G	29841	15	7	0	1	0.000770752		82	G	19076	7	6	0	0	0.000681485		82	G	26587	23	9
83	A	35719	0	5	79	5	0.00249167		83	A	11395	0	1	11	2	0.00122861		83	A	29861	0	5	69	3	0.00257861		83	A	32495	0	8	85	1	0.00289275		83	A	21242	0	4	44	1	0.00230675		83	A	29028	0	5
84	G	36384	25	2	0	6	0.000906992		84	G	11461	12	1	0	0	0.00113428		84	G	30623	13	4	0	4	0.000685759		84	G	33036	18	10	0	1	0.00087783		84	G	21694	9	2	0	0	0.000507053		84	G	29538	15	5
85	A	40149	0	23	80	17	0.00298887		85	A	13334	0	3	35	7	0.00337483		85	A	33952	0	15	56	20	0.00268025		85	A	35881	0	18	104	8	0.00362309		85	A	24317	0	11	63	22	0.00394786		85	A	32339	0	8
86	G	40816	17	4	0	3	0.000588005		86	G	13414	17	3	0	1	0.00156553		86	G	34658	15	13	0	3	0.000894454		86	G	36408	20	7	0	1	0.000769062		86	G	24765	11	6	0	2	0.000767212		86	G	32790	12	10
87	C	44284	23	37	7	0	0.00151296		87	C	15196	8	9	7	0	0.00157936		87	C	37523	30	40	3	0	0.00194547		87	C	39078	18	26	1	0	0.00115154		87	C	26938	11	16	3	0	0.00111367		87	C	34983	24	14
88	A	45532	0	18	89	3	0.00241588		88	A	15347	0	5	23	2	0.00195478		88	A	38815	0	18	67	4	0.00229293		88	A	40295	0	19	86	2	0.00265542		88	A	27781	0	18	63	6	0.00313164		88	A	35867	0	30
89	G	45676	25	6	0	2	0.00072248		89	G	15358	9	4	0	2	0.00097669		89	G	39052	25	9	0	6	0.00102428		89	G	40417	17	15	0	1	0.000816488		89	G	27920	10	7	0	3	0.000716332		89	G	35979	21	12
90	A	48482	0	8	80	24	0.00231014		90	A	16695	0	4	29	9	0.00251572		90	A	41199	0	14	69	24	0.00259715		90	A	42961	0	8	81	14	0.00239752		90	A	29659	0	11	50	14	0.00252874		90	A	37931	0	14
91	T	49049	16	0	6	120	0.00289506		91	T	16725	1	0	6	33	0.00239163		91	T	41849	15	0	5	72	0.00219838		91	T	43456	15	0	5	91	0.00255431		91	T	30018	14	0	4	58	0.00253181		91	T	38302	13	0
92	C	49779	33	21	3	0	0.00114506		92	C	16934	8	5	2	0	0.000885792		92	C	42426	26	14	1	0	0.000966389		92	C	44234	33	4	4	0	0.000926889		92	C	30337	19	7	0	0	0.000857039		92	C	38825	24	18
93	T	49975	20	0	7	118	0.00290145		93	T	16984	7	0	4	50	0.00359162		93	T	42553	22	0	0	112	0.00314901		93	T	44448	17	0	2	84	0.00231731		93	T	30434	17	0	4	74	0.00312151		93	T	38990	19	0
94	C	50042	15	14	2	0	0.00061948		94	C	16984	3	4	2	0	0.000529911		94	C	42634	8	17	2	0	0.000633297		94	C	44518	12	6	6	0	0.000539108		94	C	30475	9	18	1	0	0.000918786		94	C	39062	9	10
95	T	50193	37	0	14	114	0.00328731		95	T	17002	12	0	2	38	0.00305846		95	T	42761	35	0	11	98	0.00336755		95	T	44757	37	0	8	115	0.00357486		95	T	30558	20	0	3	84	0.00350154		95	T	39206	28	0
96	G	50261	20	7	0	9	0.000716261		96	G	17008	10	3	0	0	0.000764346		96	G	42814	22	9	0	7	0.00088756		96	G	44846	23	12	0	6	0.00091424		96	G	30610	12	7	0	9	0.000914734		96	G	39233	11	10
97	A	51000	0	24	108	2	0.00262745		97	A	17069	0	15	31	3	0.0028707		97	A	43412	0	11	93	6	0.00253386		97	A	45590	0	26	116	5	0.00322439		97	A	31013	0	13	76	2	0.00293425		97	A	39649	0	24
98	T	51536	24	0	11	104	0.00269714		98	T	17094	8	0	3	45	0.003276		98	T	43962	15	0	8	99	0.00277512		98	T	46104	21	0	8	88	0.00253774		98	T	31352	18	0	2	74	0.00299821		98	T	40068	28	0
99	G	52572	33	5	0	12	0.000951077		99	G	17385	28	2	0	4	0.00195571		99	G	44693	22	10	0	5	0.00082787		99	G	47305	26	11	0	7	0.000930134		99	G	31865	37	1	0	3	0.00128668		99	G	40926	20	9
100	A	53039	0	20	113	6	0.00262071		100	A	17455	0	12	34	0	0.00263535		100	A	45025	0	9	102	4	0.00255414		100	A	48013	0	18	122	6	0.00304084		100	A	32112	0	3	70	5	0.002429		100	A	41384	0	21
101	A	53527	0	26	144	3	0.00323201		101	A	17483	0	4	44	0	0.00274552		101	A	45453	0	31	83	0	0.00250809		101	A	48590	0	27	115	4	0.00300473		101	A	32408	0	24	68	1	0.00286966		101	A	41756	0	21
102	T	54175	40	0	5	90	0.00249192		102	T	17620	12	0	1	38	0.00289444		102	T	45931	32	0	9	47	0.00191592		102	T	49455	25	0	10	64	0.00200182		102	T	32773	25	0	5	51	0.00247155		102	T	42352	30	0
103	A	54901	0	15	70	3	0.00160289		103	A	17859	0	16	14	1	0.00173582		103	A	46436	0	14	52	2	0.00146438		103	A	50348	0	9	62	0	0.00141019		103	A	33175	0	15	48	1	0.00192916		103	A	43056	0	17
104	A	55091	0	23	123	45	0.00346699		104	A	17876	0	7	29	9	0.00251734		104	A	46548	0	18	97	45	0.00343731		104	A	50550	0	18	88	40	0.00288823		104	A	33263	0	20	60	30	0.00330698		104	A	43213	0	18
105	C	56185	12	20	6	0	0.000676337		105	C	18146	10	15	2	0	0.00148793		105	C	47582	23	23	2	0	0.00100878		105	C	51805	16	32	4	0	0.00100376		105	C	34113	14	7	6	0	0.000791487		105	C	43990	13	22
106	C	57687	56	29	1	0	0.0014908		106	C	18865	16	14	1	0	0.00164325		106	C	49317	43	33	1	0	0.00156133		106	C	53511	38	44	2	0	0.00156977		106	C	35428	31	25	3	0	0.00166535		106	C	45236	49	26
107	A	57866	0	15	108	5	0.00221201		107	A	18867	0	3	30	6	0.0020671		107	A	49591	0	16	73	4	0.00187534		107	A	53718	0	28	98	10	0.00253174		107	A	35628	0	11	69	1	0.00227349		107	A	45408	0	12
108	A	58032	0	20	132	13	0.00284326		108	A	18877	0	5	43	4	0.00275468		108	A	49781	0	21	95	13	0.00259135		108	A	53904	0	24	111	10	0.00268997		108	A	35777	0	14	74	12	0.00279509		108	A	45490	0	25
109	C	58807	10	32	6	0	0.000816229		109	C	19172	4	6	3	0	0.000678072		109	C	50621	20	35	7	0	0.00122479		109	C	54826	15	37	2	0	0.000984934		109	C	36491	14	24	5	0	0.00117837		109	C	46280	9	40
110	G	59932	52	13	0	9	0.00123473		110	G	19682	29	4	0	1	0.00172747		110	G	51718	32	13	0	2	0.000908775		110	G	56080	51	19	0	4	0.00131954		110	G	37451	33	6	0	5	0.00117487		110	G	47368	46	10
111	A	60120	0	15	234	2	0.00417498		111	A	19712	0	3	81	1	0.00431209		111	A	51945	0	9	214	2	0.0043315		111	A	56316	0	18	255	0	0.00484765		111	A	37644	0	4	175	2	0.0048082		111	A	47477	0	17
112	A	60550	0	18	111	2	0.0021635		112	A	19730	0	6	60	2	0.00344653		112	A	52356	0	17	90	4	0.0021201		112	A	56861	0	16	140	3	0.00279629		112	A	37884	0	6	67	4	0.00203252		112	A	47806	0	16
113	A	60947	0	11	99	4	0.00187048		113	A	19821	0	2	57	0	0.00297664		113	A	52592	0	9	70	6	0.00161622		113	A	57360	0	13	124	5	0.00247559		113	A	38092	0	2	49	6	0.00149638		113	A	48180	0	10
114	A	61353	0	13	82	8	0.00167881		114	A	19971	0	3	23	1	0.00135196		114	A	52843	0	10	79	8	0.00183563		114	A	57929	0	11	123	5	0.00239949		114	A	38269	0	5	49	6	0.00156785		114	A	48557	0	9
115	A	61996	0	9	136	6	0.00243564		115	A	20334	0	2	48	0	0.00245894		115	A	53282	0	6	104	6	0.0021771		115	A	58805	0	9	147	3	0.00270385		115	A	38604	0	6	95	5	0.00274583		115	A	49183	0	7
116	A	62719	0	15	188	11	0.00341204		116	A	20515	0	4	54	2	0.00292469		116	A	53985	0	5	176	7	0.00348245		116	A	59723	0	18	193	6	0.00363344		116	A	39084	0	18	132	17	0.00427285		116	A	49810	0	17
117	G	63341	45	15	0	17	0.00121564		117	G	20598	10	5	0	3	0.000873871		117	G	54783	32	18	0	11	0.00111348		117	G	60472	42	18	0	8	0.00112449		117	G	39725	25	12	0	3	0.00100692		117	G	50274	31	7
118	G	65610	31	17	0	20	0.00103643		118	G	21956	15	9	0	5	0.00132082		118	G	57532	35	30	0	12	0.00133839		118	G	62961	26	24	0	17	0.00106415		118	G	41855	21	15	0	8	0.00105125		118	G	52366	31	11
119	C	69279	59	49	13	0	0.00174656		119	C	22571	21	16	4	0	0.00181649		119	C	62204	49	40	12	0	0.00162369		119	C	66588	57	52	8	0	0.00175707		119	C	45591	31	46	9	0	0.00188634		119	C	55239	49	47
120	G	71720	38	19	0	7	0.000892359		120	G	22913	11	3	0	4	0.00078558		120	G	65069	28	29	0	9	0.00101431		120	G	68828	47	27	0	5	0.00114779		120	G	47624	22	13	0	6	0.00086091		120	G	57027	45	24
121	A	72111	0	35	166	7	0.00288444		121	A	22989	0	9	58	1	0.00295794		121	A	65492	0	31	129	5	0.00251939		121	A	69237	0	38	167	5	0.00303306		121	A	47897	0	18	112	4	0.00279767		121	A	57313	0	30
122	G	72780	22	10	0	7	0.000535862		122	G	23086	18	3	0	5	0.00112622		122	G	66166	23	11	0	8	0.000634767		122	G	69965	28	15	0	10	0.000757522		122	G	48337	22	10	0	3	0.000724083		122	G	57893	58	7
123	A	75169	0	18	187	4	0.0027804		123	A	24477	0	6	54	2	0.00253299		123	A	68007	0	4	131	6	0.00207332		123	A	72767	0	18	158	4	0.00247365		123	A	49880	0	16	110	3	0.00258621		123	A	59955	0	24
124	A	75473	0	28	79	5	0.00148397		124	A	24516	0	10	39	0	0.00199869		124	A	68279	0	18	66	7	0.00133277		124	A	73182	0	18	100	1	0.00162608		124	A	50068	0	15	51	0	0.00131821		124	A	60212	0	24
125	A	76211	0	26	188	8	0.00291297		125	A	24697	0	10	66	2	0.00315828		125	A	68724	0	19	174	8	0.00292474		125	A	74186	0	16	188	14	0.00293856		125	A	50417	0	15	125	11	0.00299502		125	A	60925	0	14
126	T	76635	27	0	5	96	0.00167026		126	T	24778	11	0	0	44	0.00221971		126	T	69108	24	0	2	147	0.00250333		126	T	74741	30	0	5	130	0.00220762		126	T	50704	18	0	0	105	0.00242584		126	T	61311	22	0
127	A	77331	0	17	148	11	0.00227593		127	A	25020	0	5	51	0	0.00223821		127	A	69798	0	16	93	9	0.00169059		127	A	75698	0	27	103	7	0.00180982		127	A	51222	0	21	65	8	0.00183515		127	A	61970	0	15
128	C	77456	25	78	9	0	0.00144598		128	C	25103	12	22	2	0	0.00143409		128	C	69927	27	54	3	0	0.00120125		128	C	75942	32	41	7	0	0.00105344		128	C	51355	15	42	6	0	0.00122675		128	C	62103	34	83
129	G	78473	65	40	0	8	0.00143999		129	G	25655	21	12	0	2	0.00136426		129	G	71171	87	35	0	9	0.00184064		129	G	77406	65	38	0	10	0.00145984		129	G	52242	45	23	0	6	0.00141648		129	G	63057	80	38
130	C	78631	39	41	9	0	0.00113187		130	C	25675	20	21	4	0	0.00175268		130	C	71394	50	46	6	0	0.00142869		130	C	77596	58	44	7	0	0.00140471		130	C	52382	38	27	1	0	0.00125997		130	C	63142	46	33
131	C	79540	50	21	20	0	0.00114408		131	C	25748	16	7	4	0	0.00104863		131	C	72800	52	42	10	0	0.00142857		131	C	78865	46	33	13	0	0.00116655		131	C	53314	27	27	4	0	0.00108789		131	C	63832	42	44
132	T	79706	28	0	15	213	0.0032118		132	T	25758	17	0	9	47	0.00283407		132	T	73117	29	0	23	214	0.003638		132	T	79112	27	0	15	179	0.00279351		132	T	53481	23	0	16	157	0.00366485		132	T	63954	29	0
133	T	79771	50	0	16	161	0.00284565		133	T	25759	16	0	9	71	0.00372685		133	T	73229	45	0	13	154	0.00289503		133	T	79263	61	0	14	184	0.0032676		133	T	53539	31	0	22	140	0.00360485		133	T	64053	47	0
134	T	79827	44	0	8	164	0.00270585		134	T	25789	11	0	4	55	0.00271434		134	T	73274	34	0	10	160	0.00278407		134	T	79391	47	0	2	200	0.00313638		134	T	53568	26	0	6	98	0.00242682		134	T	64146	33	0
135	C	79863	17	21	11	0	0.000613551		135	C	25794	10	11	3	0	0.000930449		135	C	73295	15	12	6	0	0.000450235		135	C	79459	24	29	6	0	0.000742521		135	C	53599	10	10	4	0	0.00044777		135	C	64198	20	25
136	A	79992	0	49	192	9	0.00312531		136	A	25801	0	8	53	1	0.00240301		136	A	73418	0	23	151	5	0.00243809		136	A	79682	0	40	195	3	0.00298687		136	A	53698	0	13	114	2	0.00240232		136	A	64359	0	40
137	A	80063	0	40	169	7	0.00269788		137	A	25802	0	13	82	1	0.00372064		137	A	73533	0	35	149	5	0.00257027		137	A	79769	0	30	166	4	0.00250724		137	A	53761	0	21	118	2	0.00262272		137	A	64415	0	32
138	T	80673	57	0	7	82	0.00180978		138	T	26128	11	0	2	18	0.00118647		138	T	74053	55	0	9	75	0.00187703		138	T	80747	48	0	5	87	0.00173381		138	T	54125	27	0	12	64	0.001903		138	T	65137	35	0
139	A	81588	0	22	99	3	0.00151983		139	A	26531	0	6	18	1	0.000942294		139	A	75016	0	22	107	0	0.00171963		139	A	82090	0	16	118	2	0.00165672		139	A	54789	0	11	74	1	0.00156966		139	A	65836	0	22
140	T	81697	34	0	5	132	0.0020931		140	T	26598	13	0	1	33	0.00176705		140	T	75100	27	0	10	128	0.00219707		140	T	82277	46	0	7	155	0.00252805		140	T	54860	28	0	2	100	0.00236967		140	T	65949	26	0
141	G	82554	64	19	0	16	0.00119922		141	G	26972	22	8	0	6	0.00133472		141	G	76004	73	23	0	13	0.00143414		141	G	83566	68	23	0	30	0.00144796		141	G	55388	59	14	0	14	0.00157074		141	G	66810	56	11
142	C	83063	82	51	4	0	0.00164935		142	C	27098	22	12	3	0	0.00136541		142	C	76628	63	47	6	0	0.00151381		142	C	84452	60	58	4	0	0.00144461		142	C	55832	43	41	5	0	0.00159407		142	C	67275	50	38
143	T	84244	48	0	10	221	0.00331181		143	T	27228	11	0	7	73	0.00334215		143	T	78548	45	0	12	200	0.00327188		143	T	85928	61	0	9	186	0.00297924		143	T	57021	36	0	10	144	0.00333211		143	T	68247	57	0
144	G	84367	43	8	0	21	0.000853414		144	G	27231	6	1	0	6	0.000477397		144	G	78775	24	16	0	23	0.000799746		144	G	86155	44	14	0	18	0.000882131		144	G	57157	36	11	0	10	0.000997253		144	G	68347	39	10
145	A	84713	0	24	143	4	0.00201858		145	A	27292	0	2	50	1	0.00194196		145	A	79125	0	14	112	6	0.00166825		145	A	86822	0	28	148	3	0.00206169		145	A	57430	0	6	92	1	0.00172384		145	A	68786	0	21
146	A	86248	0	15	196	5	0.00250441		146	A	27804	0	2	77	0	0.00284132		146	A	80748	0	7	165	1	0.00214247		146	A	88215	0	10	228	8	0.00278864		146	A	58429	0	6	125	2	0.00227627		146	A	70130	0	11
147	A	84239	0	16	211	36	0.00312207		147	A	27281	0	19	67	5	0.00333565		147	A	78839	0	13	170	19	0.00256218		147	A	86892	0	15	249	14	0.00319937		147	A	57151	0	13	115	18	0.00255464		147	A	68418	0	20
148	C	84697	24	33	4	0	0.000720214		148	C	27424	18	11	1	0	0.00109393		148	C	79491	32	54	3	0	0.00111962		148	C	87349	18	48	3	0	0.000789935		148	C	57549	15	38	1	0	0.000938331		148	C	68816	24	52
149	G	86063	72	68	0	6	0.00169643		149	G	28226	45	12	0	3	0.0021257		149	G	81297	89	59	0	9	0.00193119		149	G	88971	67	34	0	13	0.00128132		149	G	58688	50	37	0	4	0.00155057		149	G	69948	56	33
150	C	86120	73	85	6	0	0.00190432		150	C	28265	30	25	4	0	0.00208739		150	C	81605	67	62	6	0	0.00165431		150	C	88981	76	101	8	0	0.0020791		150	C	58928	48	59	5	0	0.00190062		150	C	69959	61	58
151	G	87487	61	39	0	8	0.00123447		151	G	28373	26	13	0	3	0.00148028		151	G	83629	66	37	0	8	0.00132729		151	G	90526	82	43	0	10	0.00149128		151	G	60297	52	18	0	2	0.00119409		151	G	70972	81	13
152	A	87790	0	45	197	6	0.00282492		152	A	28402	0	17	59	2	0.00274629		152	A	84053	0	49	225	8	0.00335503		152	A	90819	0	66	249	7	0.00354551		152	A	60598	0	37	152	1	0.00313542		152	A	71223	0	53
153	G	89404	18	17	0	8	0.000480963		153	G	29018	2	4	0	2	0.000275691		153	G	85850	23	13	0	10	0.000535818		153	G	92383	23	20	0	9	0.000562874		153	G	61683	25	8	0	8	0.000664689		153	G	72549	31	7
154	A	89715	0	24	239	5	0.00298724		154	A	29889	0	9	96	3	0.00361337		154	A	86585	0	20	202	9	0.0026679		154	A	93775	0	38	242	7	0.00306052		154	A	62760	0	16	159	3	0.0028362		154	A	72775	0	31
155	G	90006	31	9	0	7	0.000522187		155	G	29939	9	2	0	3	0.000467617		155	G	87039	30	18	0	8	0.00064339		155	G	94354	28	19	0	7	0.000572313		155	G	63036	28	6	0	10	0.000698014		155	G	73033	58	3
156	A	92857	0	23	270	43	0.00361847		156	A	32072	0	3	75	10	0.00274383		156	A	89787	0	17	254	38	0.00344148		156	A	98036	0	36	237	31	0.0031009		156	A	65467	0	11	137	39	0.0028564		156	A	75575	0	22
157	A	93169	0	42	209	38	0.00310189		157	A	32156	0	6	74	3	0.00258117		157	A	90209	0	28	170	29	0.00251638		157	A	98505	0	30	226	34	0.00294401		157	A	65798	0	19	166	41	0.00343475		157	A	75854	0	31
158	A	94408	0	57	335	341	0.00776417		158	A	32636	0	12	109	84	0.00628141		158	A	91564	0	31	301	365	0.00761216		158	A	100082	0	44	304	270	0.00617494		158	A	66754	0	23	209	241	0.00708572		158	A	77098	0	43
159	C	94070	27	53	4	0	0.000892952		159	C	32332	19	16	3	0	0.00117531		159	C	91557	40	39	7	0	0.000939306		159	C	100172	33	47	7	0	0.000868506		159	C	66671	19	29	1	0	0.000734952		159	C	76661	30	27
160	C	95295	108	80	14	0	0.00211973		160	C	33073	31	38	1	0	0.00211653		160	C	92982	114	80	12	0	0.00221548		160	C	101817	149	89	19	0	0.00252414		160	C	67812	75	81	6	0	0.00238896		160	C	77690	73	80
161	G	95072	83	31	0	24	0.00145153		161	G	33076	24	5	0	5	0.00102794		161	G	92762	54	45	0	18	0.00126129		161	G	101748	81	29	0	16	0.00123835		161	G	67777	43	31	0	11	0.00125411		161	G	77538	61	35
162	C	96498	63	71	5	0	0.00144044		162	C	33261	21	32	1	0	0.00162352		162	C	94395	51	78	7	0	0.00144075		162	C	102901	75	75	13	0	0.00158405		162	C	68862	34	62	11	0	0.00155383		162	C	78569	32	72
163	G	96188	58	18	0	9	0.000883686		163	G	33143	16	3	0	6	0.000754307		163	G	94258	53	18	0	12	0.000880562		163	G	103745	82	23	0	10	0.00110849		163	G	69302	56	9	0	9	0.00106779		163	G	78629	47	14
164	T	96040	86	0	13	202	0.00313411		164	T	33457	29	0	3	67	0.00295902		164	T	93836	76	0	10	236	0.00343152		164	T	103820	76	0	9	227	0.0030052		164	T	69230	35	0	11	133	0.00258558		164	T	78368	77	0
165	G	94932	43	7	0	33	0.00087431		165	G	32805	27	0	0	13	0.00121933		165	G	92649	69	13	0	39	0.001306		165	G	103270	53	9	0	41	0.000997385		165	G	68757	36	1	0	26	0.00091627		165	G	77747	49	2
166	T	95406	66	0	12	199	0.00290338		166	T	32899	12	0	3	49	0.00194535		166	T	93094	50	0	10	203	0.0028251		166	T	103957	54	0	4	201	0.00249141		166	T	69082	37	0	4	139	0.0026056		166	T	78238	57	0
167	C	95969	26	77	9	0	0.00116704		167	C	33067	13	27	4	0	0.00133063		167	C	93758	46	77	11	0	0.00142921		167	C	104808	50	83	7	0	0.00133578		167	C	69656	12	71	0	0	0.00119157		167	C	78856	20	89
168	G	96181	81	42	0	8	0.00136202		168	G	33359	43	11	0	2	0.00167871		168	G	93566	100	47	0	9	0.00166727		168	G	105096	112	55	0	18	0.0017603		168	G	69640	69	24	0	4	0.00139288		168	G	78962	108	21
169	A	94812	0	16	191	63	0.00284774		169	A	32659	0	9	57	16	0.00251079		169	A	92672	0	23	168	56	0.00266531		169	A	103978	0	41	236	48	0.00312566		169	A	69039	0	16	174	40	0.00333145		169	A	77792	0	30
170	C	95902	12	45	7	0	0.000667348		170	C	32898	5	11	2	0	0.000547146		170	C	93663	14	36	2	0	0.000555182		170	C	105212	20	38	3	0	0.000579782		170	C	69628	10	34	6	0	0.000718102		170	C	78687	11	60
171	T	96104	72	0	12	229	0.00325689		171	T	33356	21	0	1	70	0.00275812		171	T	94212	76	0	14	214	0.00322677		171	T	105630	82	0	15	234	0.00313358		171	T	70086	46	0	10	172	0.00325315		171	T	78718	67	0
172	G	97161	87	10	0	31	0.0013174		172	G	34064	29	3	0	21	0.00155589		172	G	94961	63	11	0	35	0.00114784		172	G	106387	81	11	0	51	0.00134415		172	G	70473	54	11	0	36	0.00143317		172	G	79774	65	8
173	T	94101	63	0	16	178	0.00273111		173	T	32430	20	0	6	63	0.00274437		173	T	92950	48	0	6	185	0.00257127		173	T	104308	64	0	7	208	0.00267477		173	T	69248	49	0	14	121	0.00265712		173	T	76955	48	0
174	A	95020	0	34	142	7	0.00192591		174	A	32871	0	11	99	3	0.00343768		174	A	93624	0	33	155	15	0.00216825		174	A	105216	0	35	227	6	0.00254714		174	A	69798	0	19	126	8	0.00219204		174	A	77910	0	29
175	C	93493	25	88	20	0	0.00142257		175	C	32103	8	19	5	0	0.000996792		175	C	92536	15	77	11	0	0.00111308		175	C	103887	17	83	12	0	0.00107809		175	C	69014	8	49	8	0	0.000941838		175	C	76280	12	51
176	A	95583	0	32	243	28	0.00317002		176	A	33745	0	24	103	8	0.00400059		176	A	94297	0	33	225	25	0.00300116		176	A	106216	0	46	326	31	0.00379416		176	A	70400	0	15	197	15	0.00322443		176	A	78416	0	41
177	A	93876	0	55	233	60	0.00370702		177	A	32698	0	14	77	6	0.00296654		177	A	93206	0	34	239	52	0.0034869		177	A	104508	0	43	262	39	0.00329161		177	A	69461	0	31	163	39	0.0033544		177	A	76587	0	49
178	C	94490	16	26	2	0	0.000465658		178	C	33203	6	9	1	0	0.000481884		178	C	93851	19	29	6	0	0.00057538		178	C	105379	15	39	4	0	0.000550394		178	C	70017	16	35	5	0	0.000799806		178	C	77235	24	32
179	A	95327	0	33	215	32	0.00293726		179	A	33920	0	8	59	3	0.00206368		179	A	94603	0	45	232	23	0.00317115		179	A	106434	0	54	259	17	0.00310051		179	A	70666	0	22	151	14	0.00264625		179	A	77857	0	34
180	G	95390	42	24	0	10	0.000796729		180	G	33930	27	5	0	8	0.0011789		180	G	94735	47	16	0	9	0.000760015		180	G	106491	51	17	0	18	0.00080758		180	G	70752	53	15	0	9	0.00108831		180	G	77890	62	10
181	C	97113	46	83	5	0	0.00137984		181	C	35557	22	22	1	0	0.00126557		181	C	96708	43	104	4	0	0.0015614		181	C	108677	49	54	6	0	0.00100297		181	C	72484	24	84	6	0	0.00157276		181	C	79593	38	76
182	T	98191	75	0	27	209	0.0031673		182	T	35707	25	0	8	93	0.00352872		182	T	97884	71	0	33	251	0.00362674		182	T	110070	76	0	26	249	0.00318888		182	T	73373	58	0	15	190	0.00358442		182	T	80605	41	0
183	G	98256	61	13	0	33	0.00108899		183	G	35707	35	3	0	10	0.00134427		183	G	98003	81	12	0	32	0.00127547		183	G	110120	75	11	0	30	0.0010534		183	G	73461	50	3	0	22	0.00102095		183	G	80653	56	17
184	A	98942	0	46	261	43	0.00353743		184	A	35809	0	21	93	8	0.00340696		184	A	98520	0	56	264	34	0.00359318		184	A	110926	0	76	295	29	0.00360601		184	A	73921	0	34	206	25	0.00358491		184	A	81224	0	51
185	C	99467	8	29	7	0	0.000442358		185	C	35864	7	15	2	0	0.000669195		185	C	98956	29	50	11	0	0.000909495		185	C	111475	24	54	15	0	0.000834268		185	C	74240	9	39	6	0	0.000727371		185	C	81542	18	40
186	A	101500	0	36	219	14	0.00265025		186	A	37398	0	11	101	0	0.00299481		186	A	100460	0	32	191	4	0.00225961		186	A	114031	0	53	294	9	0.00312196		186	A	75609	0	29	150	8	0.00247325		186	A	83698	0	40
187	A	100430	0	24	144	6	0.00173255		187	A	36303	0	13	41	2	0.00154257		187	A	99775	0	30	117	10	0.00157354		187	A	113323	0	34	207	7	0.00218843		187	A	75071	0	12	99	9	0.00159849		187	A	82774	0	34
188	A	100032	0	47	294	12	0.00352887		188	A	36515	0	3	103	6	0.00306723		188	A	99730	0	57	255	22	0.00334904		188	A	113887	0	58	317	11	0.00338932		188	A	74837	0	31	190	11	0.00310007		188	A	83121	0	31
189	G	97181	25	12	0	6	0.000442473		189	G	35990	10	5	0	3	0.000500139		189	G	96813	15	23	0	11	0.00050613		189	G	111856	42	28	0	7	0.000688385		189	G	72822	9	11	0	11	0.000425696		189	G	81179	52	10
190	A	98790	0	29	231	15	0.00278368		190	A	38010	0	17	77	7	0.0026572		190	A	98224	0	34	207	16	0.00261647		190	A	114872	0	49	270	10	0.00286406		190	A	74269	0	22	161	7	0.00255827		190	A	83141	0	36
191	G	97004	23	17	0	7	0.000484516		191	G	36812	4	5	0	4	0.000353146		191	G	96947	19	27	0	7	0.00054669		191	G	113448	30	19	0	11	0.000528877		191	G	73181	24	9	0	6	0.000532925		191	G	82056	39	16
192	A	97682	0	15	181	29	0.00230339		192	A	38065	0	3	88	8	0.00260081		192	A	97356	0	14	189	38	0.00247545		192	A	115369	0	31	263	22	0.00273904		192	A	74122	0	7	143	17	0.00225304		192	A	83207	0	15
193	T	97732	43	0	26	118	0.0019134		193	T	38082	9	0	3	47	0.00154929		193	T	97450	35	0	21	113	0.00173422		193	T	115568	38	0	14	156	0.00179981		193	T	74212	25	0	24	87	0.00183259		193	T	83314	24	0
194	T	98566	69	0	9	261	0.00343932		194	T	38289	24	0	4	91	0.00310794		194	T	98048	66	0	9	215	0.00295773		194	T	116637	98	0	14	274	0.00330941		194	T	74733	69	0	6	167	0.00323819		194	T	84011	71	0
195	C	98711	23	44	5	0	0.000729402		195	C	38636	10	7	3	0	0.000517652		195	C	98284	36	32	7	0	0.000763095		195	C	116736	61	54	4	0	0.00101939		195	C	74889	29	50	6	0	0.00113501		195	C	84221	23	55
196	T	96951	93	0	15	297	0.00417737		196	T	37772	36	0	8	101	0.00383882		196	T	97048	79	0	10	289	0.00389498		196	T	115384	109	0	23	304	0.00377869		196	T	73769	55	0	7	200	0.00355163		196	T	82643	81	0
197	C	95875	34	31	6	0	0.000740548		197	C	37660	8	14	2	0	0.000637281		197	C	95948	36	22	8	0	0.000687873		197	C	114283	52	37	10	0	0.000866271		197	C	73061	15	14	5	0	0.000465365		197	C	81802	25	24
198	A	95998	0	41	171	35	0.00257297		198	A	37699	0	8	62	13	0.00220165		198	A	96102	0	34	197	41	0.00283033		198	A	114594	0	49	235	38	0.00280992		198	A	73187	0	25	146	29	0.00273273		198	A	81932	0	33
199	C	95880	23	41	14	0	0.000813517		199	C	37656	10	8	6	0	0.000637349		199	C	96102	22	37	11	0	0.000728393		199	C	114507	30	41	14	0	0.000742313		199	C	73195	15	37	5	0	0.000778742		199	C	81810	24	74
200	T	97181	51	0	19	138	0.00214034		200	T	38680	24	0	8	52	0.00217166		200	T	97374	44	0	19	143	0.00211555		200	T	116763	70	0	20	160	0.00214109		200	T	74290	42	0	17	133	0.00258447		200	T	83112	40	0
201	T	97181	131	0	43	215	0.00400284		201	T	38647	38	0	5	69	0.00289803		201	T	97275	122	0	23	196	0.00350553		201	T	116457	150	0	29	264	0.00380398		201	T	74251	95	0	19	166	0.00377099		201	T	82933	94	0
202	G	95739	50	21	0	48	0.00124296		202	G	38185	23	8	0	12	0.0011261		202	G	96477	73	20	0	48	0.00146149		202	G	115377	64	41	0	40	0.00125675		202	G	73536	47	15	0	32	0.00127829		202	G	81891	64	19
203	G	95947	49	30	0	24	0.00107351		203	G	38219	31	6	0	5	0.00109893		203	G	96564	55	28	0	25	0.00111843		203	G	115830	70	49	0	29	0.00127773		203	G	73636	51	18	0	13	0.00111359		203	G	82206	46	19
204	A	97302	0	45	222	3	0.00277487		204	A	38503	0	13	83	6	0.00264914		204	A	97864	0	27	201	7	0.00240129		204	A	117585	0	55	255	9	0.00271293		204	A	74870	0	28	173	3	0.00272472		204	A	83368	0	45
205	A	98803	0	57	241	12	0.00313756		205	A	39083	0	19	83	14	0.00296804		205	A	98897	0	69	207	12	0.00291212		205	A	119079	0	77	332	9	0.00351027		205	A	75918	0	64	196	8	0.00353012		205	A	84719	0	61
206	T	96838	36	0	15	128	0.00184845		206	T	38118	19	0	6	57	0.00215121		206	T	97993	39	0	12	156	0.0021124		206	T	117471	48	0	27	193	0.00228141		206	T	74832	33	0	10	134	0.0023653		206	T	83023	37	0
207	G	97219	108	12	0	23	0.00147091		207	G	38271	26	2	0	10	0.000992919		207	G	98251	93	17	0	16	0.00128243		207	G	117940	85	22	0	30	0.00116161		207	G	75169	58	4	0	14	0.00101106		207	G	83293	70	7
208	C	97580	77	47	7	0	0.00134249		208	C	38370	20	16	1	0	0.000964295		208	C	98692	63	76	5	0	0.00145908		208	C	118492	77	65	14	0	0.00131654		208	C	75536	60	70	4	0	0.00177399		208	C	83666	48	86
209	T	98104	63	0	18	243	0.00330262		209	T	38401	16	0	5	81	0.00265618		209	T	99233	67	0	22	266	0.00357744		209	T	118966	106	0	33	311	0.00378259		209	T	76013	48	0	16	197	0.00343362		209	T	84067	83	0
210	G	98182	101	14	0	28	0.00145648		210	G	38407	57	4	0	18	0.00205692		210	G	99354	91	29	0	17	0.00137891		210	G	119099	106	24	0	28	0.00132663		210	G	76102	72	5	0	16	0.00122204		210	G	84157	91	6
211	C	98624	70	55	11	0	0.00137897		211	C	38525	22	31	12	0	0.00168722		211	C	99709	42	77	8	0	0.00127371		211	C	119762	53	67	15	0	0.00112724		211	C	76401	27	49	11	0	0.00113873		211	C	84609	27	67
212	A	99327	0	69	260	8	0.00339283		212	A	38712	0	21	126	15	0.00418475		212	A	100650	0	64	305	9	0.00375559		212	A	120285	0	98	362	14	0.00394064		212	A	77200	0	46	232	14	0.00378238		212	A	85003	0	83
213	G	98201	74	21	0	9	0.00105905		213	G	38189	24	5	0	6	0.000916494		213	G	99693	42	41	0	12	0.000952925		213	G	118796	77	40	0	12	0.0010859		213	G	76386	65	18	0	7	0.00117823		213	G	84116	73	20
214	G	100490	60	37	0	33	0.00129366		214	G	39660	25	6	0	15	0.00115986		214	G	101328	62	48	0	32	0.00140139		214	G	121039	64	76	0	32	0.00142103		214	G	78081	53	30	0	27	0.00140879		214	G	86103	55	26
215	G	100599	65	19	0	21	0.00104375		215	G	39237	42	12	0	8	0.00158014		215	G	102079	52	33	0	27	0.00109719		215	G	120669	63	30	0	17	0.000911585		215	G	78738	41	11	0	10	0.000787422		215	G	85742	48	19
216	A	103994	0	18	224	59	0.0028944		216	A	39795	0	11	101	17	0.00324161		216	A	105111	0	19	214	52	0.00271142		216	A	123597	0	31	331	65	0.00345478		216	A	81687	0	14	205	60	0.00341548		216	A	88095	0	18
217	C	104658	76	89	24	0	0.00180588		217	C	39931	17	25	2	0	0.0011019		217	C	105644	70	81	17	0	0.00159025		217	C	124287	98	95	18	0	0.00169768		217	C	82179	37	69	6	0	0.00136288		217	C	88700	44	69
218	G	105522	115	25	0	14	0.00145941		218	G	40564	21	8	0	4	0.000813529		218	G	106264	99	35	0	5	0.00130806		218	G	125092	120	51	0	9	0.00143894		218	G	82857	77	26	0	12	0.00138793		218	G	89542	118	27
219	A	105574	0	33	255	26	0.00297422		219	A	40568	0	13	110	6	0.00317985		219	A	106405	0	33	275	33	0.00320474		219	A	125092	0	67	316	31	0.00330956		219	A	82933	0	26	213	28	0.00321947		219	A	89554	0	41
220	G	105880	56	15	0	16	0.000821685		220	G	40615	19	4	0	7	0.000738643		220	G	106702	45	38	0	20	0.000965305		220	G	125408	53	43	0	16	0.000893085		220	G	83279	37	22	0	10	0.00082854		220	G	89815	83	19
221	G	107254	51	30	0	24	0.000978984		221	G	41585	35	16	0	8	0.00141878		221	G	107832	39	45	0	26	0.00102011		221	G	126822	57	47	0	30	0.0010566		221	G	84382	50	18	0	25	0.00110213		221	G	90762	41	30
222	A	109330	0	31	253	157	0.00403366		222	A	42043	0	20	132	63	0.00511381		222	A	109782	0	26	267	210	0.00458181		222	A	129205	0	47	239	200	0.00376146		222	A	86201	0	23	192	173	0.00450111		222	A	92492	0	47
223	C	109809	28	55	26	0	0.000992633		223	C	42090	5	23	1	0	0.000689		223	C	110402	41	80	19	0	0.00126809		223	C	129636	70	78	24	0	0.00132679		223	C	86699	16	72	6	0	0.00108421		223	C	92624	31	64
224	C	109963	50	102	15	0	0.00151869		224	C	42800	20	41	6	0	0.00156542		224	C	110815	57	88	11	0	0.00140775		224	C	130157	82	102	7	0	0.00146746		224	C	87352	42	74	10	0	0.00144244		224	C	92693	32	83
225	A	110003	0	34	195	7	0.0021454		225	A	42770	0	15	99	1	0.0026888		225	A	110957	0	46	200	19	0.00238831		225	A	130156	0	56	215	17	0.00221273		225	A	87494	0	30	129	5	0.00187441		225	A	92667	0	56
226	T	113447	50	0	66	151	0.00235352		226	T	44549	20	0	13	66	0.00222227		226	T	113579	51	0	67	150	0.00235959		226	T	132655	73	0	52	212	0.00254042		226	T	89557	38	0	28	142	0.00232254		226	T	94899	38	0
227	T	107130	65	0	21	106	0.00179222		227	T	41188	27	0	0	21	0.00116539		227	T	108923	53	0	8	90	0.0013863		227	T	128413	83	0	12	150	0.00190791		227	T	85825	45	0	10	114	0.00196912		227	T	90891	70	0
228	A	109584	0	57	109	0	0.00151482		228	A	42918	0	22	33	0	0.00128151		228	A	110712	0	38	111	2	0.0013639		228	A	130218	0	41	188	5	0.00179699		228	A	87544	0	39	94	0	0.00151924		228	A	92672	0	45
229	A	102759	0	28	133	10	0.00166409		229	A	39290	0	10	55	3	0.00173072		229	A	104779	0	28	100	10	0.00131706		229	A	125126	0	36	221	21	0.00222176		229	A	82755	0	27	101	10	0.00166757		229	A	87569	0	27
230	A	105094	0	36	143	21	0.00190306		230	A	40964	0	11	51	10	0.00175764		230	A	106355	0	26	126	28	0.00169245		230	A	127099	0	45	253	24	0.00253346		230	A	84105	0	23	105	17	0.00172404		230	A	89114	0	39
231	A	99990	0	24	146	72	0.00242024		231	A	37747	0	10	57	19	0.00227833		231	A	102291	0	27	151	59	0.00231692		231	A	123583	0	34	237	77	0.00281592		231	A	80926	0	31	143	45	0.00270618		231	A	86007	0	32
232	C	98086	27	40	5	0	0.00073405		232	C	37509	9	8	4	0	0.000559866		232	C	100300	21	43	8	0	0.000717846		232	C	121666	18	40	2	0	0.000493153		232	C	79701	16	39	5	0	0.000752814		232	C	84580	23	40
233	T	101186	47	0	11	141	0.00196668		233	T	39099	16	0	14	75	0.00268549		233	T	102626	64	0	16	144	0.00218268		233	T	124753	67	0	12	207	0.00229253		233	T	81747	54	0	9	115	0.00217745		233	T	86828	59	0
234	G	96192	62	8	0	63	0.00138265		234	G	36455	37	4	0	30	0.00194761		234	G	99050	69	10	0	67	0.001474		234	G	120232	69	11	0	60	0.00116442		234	G	78649	57	9	0	51	0.00148762		234	G	83333	53	9
235	T	96045	87	0	21	244	0.00366495		235	T	36623	33	0	10	86	0.00352238		235	T	98470	109	0	15	243	0.00372702		235	T	120264	121	0	28	352	0.00416584		235	T	78407	81	0	18	216	0.0040175		235	T	83287	103	0
236	T	94936	43	0	22	216	0.00295989		236	T	36277	22	0	4	92	0.00325275		236	T	97587	67	0	23	227	0.00324838		236	T	119124	106	0	19	269	0.00330748		236	T	78004	42	0	4	163	0.00267935		236	T	82577	57	0
237	C	94633	49	45	7	0	0.00106728		237	C	36178	15	14	3	0	0.000884515		237	C	97431	42	53	12	0	0.00109821		237	C	118820	70	54	19	0	0.0012035		237	C	77872	44	48	6	0	0.00125848		237	C	82357	43	54
238	A	94699	0	31	196	9	0.00249211		238	A	36224	0	13	86	1	0.0027606		238	A	97457	0	20	178	6	0.00209323		238	A	119022	0	57	258	7	0.00270538		238	A	77909	0	18	170	7	0.00250292		238	A	82425	0	34
239	T	94513	40	0	11	188	0.00252875		239	T	36196	13	0	4	71	0.00243121		239	T	97315	53	0	11	172	0.00242511		239	T	118672	68	0	21	249	0.00284819		239	T	77825	34	0	13	136	0.00235143		239	T	82203	54	0
240	G	96118	63	27	0	35	0.00130048		240	G	36742	31	8	0	9	0.00130641		240	G	98785	64	39	0	28	0.00132611		240	G	120282	85	28	0	32	0.0012055		240	G	78991	51	14	0	34	0.00125331		240	G	83362	69	20
241	G	95633	52	39	0	20	0.00116069		241	G	36846	18	10	0	10	0.00103132		241	G	98680	66	45	0	14	0.00126672		241	G	119864	80	52	0	24	0.00130148		241	G	78933	32	36	0	18	0.00108953		241	G	83460	55	38
242	C	97919	58	74	18	0	0.00153188		242	C	37422	29	20	1	0	0.00133611		242	C	100803	79	81	16	0	0.00174598		242	C	121998	97	81	17	0	0.00159839		242	C	80903	59	61	7	0	0.00156978		242	C	85144	49	76
243	C	97791	82	58	27	0	0.00170772		243	C	37170	19	26	6	0	0.00137207		243	C	101645	92	54	20	0	0.00163313		243	C	121811	128	65	28	0	0.00181429		243	C	81865	55	58	14	0	0.00155133		243	C	85077	48	86
244	C	97585	54	72	13	0	0.0014244		244	C	37076	19	14	2	0	0.000944007		244	C	101757	96	34	8	0	0.00135617		244	C	121278	92	60	11	0	0.00134402		244	C	81914	40	61	6	0	0.00130625		244	C	84760	41	73
245	T	97378	61	0	15	145	0.00226951		245	T	37155	22	0	2	68	0.00247611		245	T	101530	52	0	22	167	0.00237368		245	T	121102	112	0	12	181	0.00251854		245	T	81793	58	0	10	134	0.00246965		245	T	84724	68	0
246	G	96982	76	22	0	49	0.00151575		246	G	37126	22	5	0	22	0.00131983		246	G	101218	68	34	0	59	0.00159063		246	G	120450	74	40	0	62	0.00146119		246	G	81594	68	11	0	37	0.00142167		246	G	84413	70	18
247	G	96176	37	10	0	74	0.00125811		247	G	36757	32	17	0	27	0.00206763		247	G	100784	54	39	0	45	0.00136926		247	G	119389	85	32	0	78	0.00163332		247	G	81278	45	7	0	42	0.00115652		247	G	83616	43	17
248	T	100409	92	0	22	186	0.00298778		248	T	37568	38	0	8	89	0.00359348		248	T	104799	90	0	20	189	0.00285308		248	T	123087	107	0	21	197	0.00264041		248	T	84802	75	0	10	165	0.00294804		248	T	87255	85	0
249	G	100402	96	13	0	23	0.00131471		249	G	37939	44	6	0	6	0.00147605		249	G	104954	87	26	0	14	0.00121005		249	G	122849	94	37	0	27	0.00128613		249	G	84878	60	11	0	14	0.00100144		249	G	87548	69	18
250	G	97861	51	15	0	9	0.000766393		250	G	36540	31	10	0	0	0.00112206		250	G	102044	56	36	0	19	0.00108777		250	G	119906	85	36	0	18	0.00115924		250	G	82706	42	11	0	8	0.000737552		250	G	85450	55	20
251	C	99353	68	95	21	0	0.00185198		251	C	36805	43	52	8	0	0.00279853		251	C	103480	71	115	14	0	0.00193274		251	C	121059	89	139	31	0	0.00213945		251	C	83869	51	110	14	0	0.00208659		251	C	86539	44	109
252	G	101536	92	12	0	18	0.00120154		252	G	37244	22	2	0	1	0.000671249		252	G	106036	105	10	0	12	0.00119771		252	G	123115	109	25	0	13	0.00119401		252	G	85856	84	7	0	8	0.00115309		252	G	88465	106	20
253	T	101285	43	0	89	231	0.00358395		253	T	37169	11	0	20	85	0.00312088		253	T	105669	35	0	99	264	0.00376648		253	T	122716	55	0	85	282	0.00343883		253	T	85576	45	0	70	190	0.00356408		253	T	88147	47	0
254	T	99357	37	0	25	234	0.00297916		254	T	36187	15	0	9	88	0.00309503		254	T	103840	53	0	20	227	0.00288906		254	T	120557	74	0	23	233	0.00273729		254	T	83963	45	0	14	154	0.00253683		254	T	86214	60	0
255	C	99426	119	26	87	0	0.00233339		255	C	36159	39	13	23	0	0.00207417		255	C	103795	115	30	94	0	0.00230262		255	C	120657	115	40	79	0	0.00193938		255	C	83830	65	18	62	0	0.00172969		255	C	86342	92	27
256	C	99094	60	52	38	0	0.00151371		256	C	36228	21	25	15	0	0.00168378		256	C	103296	66	57	39	0	0.00156831		256	C	120145	63	53	45	0	0.00134005		256	C	83594	32	71	43	0	0.00174654		256	C	86134	52	70
257	T	98763	65	0	131	220	0.0042121		257	T	36202	26	0	50	93	0.00466825		257	T	103146	64	0	173	249	0.00471177		257	T	119775	88	0	161	234	0.00403256		257	T	83397	69	0	114	180	0.00435267		257	T	85828	59	0
258	T	98641	53	0	13	141	0.00209852		258	T	36265	12	0	2	70	0.00231628		258	T	103132	49	0	27	186	0.00254043		258	T	119555	58	0	20	240	0.00265986		258	T	83397	43	0	6	157	0.00247011		258	T	85715	44	0
259	C	98112	87	38	18	0	0.00145752		259	C	35722	34	35	5	0	0.00207155		259	C	102978	79	68	19	0	0.00161199		259	C	118785	101	68	12	0	0.00152376		259	C	83233	72	67	15	0	0.00185023		259	C	85166	92	57
260	G	97374	40	15	0	17	0.000739417		260	G	35450	31	4	0	5	0.00112835		260	G	102429	59	13	0	26	0.00095676		260	G	117791	70	24	0	28	0.00103573		260	G	82961	45	12	0	17	0.000891985		260	G	84441	66	12
261	T	98523	55	0	131	239	0.00431371		261	T	36658	22	0	44	90	0.00425555		261	T	103694	83	0	128	237	0.0043204		261	T	118900	83	0	128	309	0.00437342		261	T	83874	57	0	120	226	0.00480483		261	T	85665	64	0
262	T	97815	43	0	52	200	0.0030159		262	T	34576	16	0	13	98	0.00367307		262	T	102986	39	0	52	202	0.00284505		262	T	117650	55	0	43	254	0.00299193		262	T	83414	43	0	31	216	0.00347663		262	T	84481	49	0
263	T	92978	35	0	12	185	0.00249521		263	T	33685	19	0	2	88	0.00323586		263	T	96593	42	0	13	184	0.0024743		263	T	112775	47	0	13	243	0.00268677		263	T	78022	28	0	11	140	0.00229422		263	T	80627	42	0
264	C	88523	161	28	65	0	0.00286931		264	C	33083	48	16	22	0	0.00259952		264	C	91324	153	23	60	0	0.00258421		264	C	108783	174	45	69	0	0.00264747		264	C	74302	102	25	44	0	0.00230142		264	C	77393	106	43
265	C	88558	65	44	23	0	0.00149055		265	C	33053	21	13	8	0	0.00127069		265	C	91318	78	44	21	0	0.00156596		265	C	108914	80	73	21	0	0.00159759		265	C	74326	54	52	12	0	0.0015876		265	C	77590	67	90
266	T	89745	52	0	22	111	0.0020614		266	T	34258	18	0	11	66	0.00277307		266	T	91949	65	0	23	190	0.00302342		266	T	110416	60	0	32	170	0.00237284		266	T	75085	56	0	24	140	0.00293001		266	T	78594	51	0
267	A	85326	0	45	131	2	0.00208612		267	A	31508	0	20	50	0	0.00222166		267	A	88674	0	40	130	6	0.0019848		267	A	105441	0	64	197	5	0.00252274		267	A	72245	0	41	116	5	0.00224237		267	A	74812	0	46
268	A	85667	0	44	213	34	0.00339687		268	A	31675	0	14	73	15	0.00322021		268	A	88742	0	48	208	36	0.00329044		268	A	105965	0	64	214	28	0.00288775		268	A	72399	0	34	153	19	0.00284534		268	A	75230	0	30
269	C	85778	40	42	4	0	0.00100259		269	C	31718	17	14	2	0	0.00104042		269	C	89454	46	30	2	0	0.000871957		269	C	106406	48	32	2	0	0.000770633		269	C	72953	39	21	3	0	0.00086357		269	C	75430	30	41
270	A	87745	0	16	206	11	0.00265542		270	A	32836	0	1	73	8	0.00249726		270	A	91607	0	14	166	6	0.00203041		270	A	109115	0	40	258	20	0.00291436		270	A	74979	0	13	136	8	0.00209392		270	A	77303	0	28
271	A	86600	0	14	129	26	0.0019515		271	A	32433	0	2	50	5	0.00175747		271	A	90607	0	18	141	37	0.00216319		271	A	107610	0	24	190	34	0.00230462		271	A	74282	0	18	115	19	0.00204626		271	A	76271	0	15
272	T	88432	262	0	4	125	0.00442148		272	T	33147	126	0	0	67	0.00582255		272	T	92708	272	0	5	166	0.00477844		272	T	110062	329	0	12	181	0.00474278		272	T	76033	227	0	13	153	0.00516881		272	T	78017	220	0
273	C	87433	224	40	5	0	0.00307664		273	C	32382	74	18	0	0	0.00284108		273	C	91343	238	41	5	0	0.00310916		273	C	108706	292	56	3	0	0.00322889		273	C	75244	169	38	3	0	0.00279092		273	C	77046	181	46
274	C	88324	223	40	11	0	0.00310221		274	C	32485	93	14	6	0	0.00347853		274	C	92584	247	55	14	0	0.00341312		274	C	110133	291	67	22	0	0.00345037		274	C	76208	190	55	8	0	0.00331986		274	C	77915	162	69
275	C	86950	99	53	5	0	0.00180564		275	C	32390	39	14	2	0	0.00169805		275	C	90628	118	71	8	0	0.00217372		275	C	108191	141	60	23	0	0.00207041		275	C	74906	83	73	7	0	0.00217606		275	C	76967	83	62
276	A	87009	0	30	191	572	0.009114		276	A	32390	0	8	58	192	0.00796542		276	A	90617	0	27	202	642	0.00961188		276	A	108198	0	47	247	601	0.00827187		276	A	75037	0	30	183	530	0.00990178		276	A	77093	0	34
277	C	87372	45	45	10	0	0.00114453		277	C	32452	24	20	2	0	0.00141748		277	C	91097	48	55	8	0	0.00121848		277	C	108465	46	83	13	0	0.00130918		277	C	75478	39	45	3	0	0.00115265		277	C	77261	44	45
278	C	92062	122	77	7	0	0.00223762		278	C	35723	74	26	2	0	0.0028553		278	C	97430	128	59	7	0	0.00199117		278	C	114189	173	94	16	0	0.00247835		278	C	81334	108	52	5	0	0.00202867		278	C	81116	128	49
279	A	92759	0	25	173	108	0.00329887		279	A	35793	0	20	63	34	0.0032688		279	A	98425	0	28	182	102	0.00316993		279	A	115114	0	40	230	118	0.00337057		279	A	82220	0	39	160	80	0.00339333		279	A	81689	0	41
280	A	93071	0	18	182	90	0.0031159		280	A	35853	0	14	63	30	0.00298441		280	A	98912	0	23	220	101	0.00347784		280	A	115332	0	27	210	111	0.00301738		280	A	82601	0	16	145	88	0.00301449		280	A	81778	0	34
281	C	97330	35	42	8	0	0.000873318		281	C	37878	21	18	0	0	0.00102962		281	C	102988	34	53	4	0	0.000883598		281	C	120474	38	71	6	0	0.000954563		281	C	86195	27	63	1	0	0.00105575		281	C	85319	24	37
282	A	101885	0	20	200	62	0.00276783		282	A	40186	0	10	96	19	0.00311054		282	A	107185	0	28	222	73	0.00301348		282	A	124914	0	61	275	86	0.00337832		282	A	90179	0	19	174	47	0.00266137		282	A	88979	0	31
283	G	100589	58	20	0	72	0.00149122		283	G	39473	20	12	0	35	0.00169736		283	G	105903	67	24	0	85	0.0016619		283	G	122780	74	30	0	87	0.00155563		283	G	89410	70	14	0	89	0.00193491		283	G	87997	64	14
284	C	110856	50	73	7	0	0.00117269		284	C	47784	13	25	3	0	0.000858028		284	C	117018	51	78	5	0	0.00114512		284	C	133183	55	90	6	0	0.00113378		284	C	99738	40	75	6	0	0.00121318		284	C	97415	48	57
285	A	113346	0	50	246	18	0.00277028		285	A	47855	0	7	94	1	0.00213144		285	A	119991	0	41	204	13	0.00215016		285	A	135723	0	69	289	22	0.00279982		285	A	102592	0	58	190	13	0.00254406		285	A	99795	0	51
286	G	113960	32	35	0	101	0.0014742		286	G	47799	12	7	0	44	0.00131802		286	G	121230	48	54	0	107	0.001724		286	G	135939	46	61	0	116	0.00164044		286	G	103378	47	39	0	93	0.00173151		286	G	100287	49	21
287	G	118968	76	34	0	65	0.00147098		287	G	52445	36	17	0	37	0.00171608		287	G	125287	72	43	0	76	0.0015245		287	G	140499	87	73	0	76	0.00167973		287	G	108834	68	28	0	58	0.001415		287	G	105858	72	42
288	G	129595	48	16	0	38	0.000787067		288	G	54705	20	8	0	17	0.000822594		288	G	135628	67	36	0	40	0.00105435		288	G	151453	81	55	0	42	0.00117528		288	G	118952	77	23	0	37	0.00115173		288	G	115648	82	22
289	A	143492	0	51	212	27	0.00202102		289	A	56583	0	14	103	9	0.00222682		289	A	148007	0	43	235	31	0.00208774		289	A	163936	0	61	335	30	0.00259858		289	A	130810	0	50	223	25	0.00227811		289	A	127107	0	73
290	T	145381	73	0	53	152	0.00191222		290	T	57446	39	0	18	75	0.00229781		290	T	149577	78	0	52	170	0.00200566		290	T	166007	120	0	58	184	0.00218063		290	T	132182	81	0	34	151	0.00201238		290	T	129055	75	0
291	A	146173	0	103	254	10	0.00251072		291	A	57507	0	33	81	0	0.00198237		291	A	149961	0	84	250	9	0.00228726		291	A	167087	0	86	258	5	0.00208873		291	A	132728	0	68	198	8	0.00206437		291	A	129892	0	87
292	C	146779	70	117	19	0	0.00140347		292	C	58237	29	51	3	0	0.00142521		292	C	150219	66	126	12	0	0.00135802		292	C	168027	71	130	16	0	0.00129146		292	C	133106	79	121	19	0	0.00164531		292	C	130505	49	110
293	T	147564	168	0	56	311	0.00362555		293	T	58205	57	0	23	130	0.00360794		293	T	149655	159	0	82	296	0.00358825		293	T	168880	207	0	57	357	0.00367717		293	T	133174	148	0	38	272	0.00343911		293	T	131687	151	0
294	G	148693	89	24	0	53	0.00111639		294	G	58254	24	11	0	13	0.000823978		294	G	150876	104	33	0	44	0.00119966		294	G	170220	113	38	0	44	0.00114558		294	G	134099	68	28	0	34	0.000969433		294	G	132587	65	22
295	A	146992	0	61	273	16	0.00238108		295	A	58175	0	24	134	6	0.00281908		295	A	147703	0	42	256	21	0.00215974		295	A	168665	0	73	329	10	0.00244271		295	A	132126	0	39	264	7	0.00234625		295	A	131666	0	52
296	A	147944	0	75	378	2	0.00307549		296	A	58314	0	30	186	4	0.00377268		296	A	148431	0	66	382	5	0.00305192		296	A	169816	0	82	487	30	0.00352735		296	A	132771	0	68	347	13	0.0032236		296	A	132569	0	70
297	G	150520	34	26	0	28	0.00058464		297	G	60539	15	15	0	9	0.000644213		297	G	150726	53	44	0	24	0.000802781		297	G	173119	90	65	0	28	0.00105708		297	G	134826	48	26	0	22	0.000712029		297	G	134984	62	35
298	A	150994	0	54	346	19	0.00277494		298	A	59456	0	19	159	8	0.00312836		298	A	149441	0	40	322	11	0.00249597		298	A	171986	0	71	402	11	0.00281418		298	A	134084	0	29	305	18	0.00262522		298	A	135982	0	39
299	G	153725	41	25	0	16	0.00053342		299	G	61589	24	6	0	10	0.000649467		299	G	151586	56	51	0	26	0.00087739		299	G	175078	60	38	0	29	0.000725391		299	G	136293	65	19	0	17	0.000741051		299	G	138613	99	25
300	A	153372	0	35	355	17	0.00265368		300	A	60380	0	21	131	5	0.0026002		300	A	150012	0	27	305	18	0.00233315		300	A	172806	0	42	401	24	0.00270245		300	A	135298	0	27	296	20	0.00253514		300	A	138884	0	37
301	T	154527	108	0	50	193	0.00227145		301	T	60626	48	0	22	100	0.00280408		301	T	150809	96	0	59	219	0.00247996		301	T	173827	166	0	51	237	0.00261179		301	T	135887	113	0	54	184	0.00258303		301	T	139881	127	0
302	G	155197	108	47	0	35	0.00122425		302	G	60968	62	23	0	10	0.00155819		302	G	150992	81	65	0	33	0.00118549		302	G	174013	129	74	0	34	0.00136197		302	G	136289	75	49	0	34	0.0011593		302	G	140473	86	53
303	G	156056	119	76	0	25	0.00140975		303	G	61613	52	19	0	15	0.00139581		303	G	151403	91	77	0	37	0.001354		303	G	174839	118	110	0	46	0.00156716		303	G	136910	102	63	0	37	0.00147542		303	G	141400	126	77
304	G	158864	89	89	0	27	0.00129041		304	G	61144	47	27	0	13	0.00142287		304	G	153119	97	99	0	39	0.00153475		304	G	175644	120	118	0	42	0.00159413		304	G	138670	119	65	0	31	0.00155044		304	G	144087	117	53
305	G	165408	73	33	0	17	0.000743616		305	G	62454	62	15	0	12	0.00142505		305	G	158576	95	51	0	22	0.00105943		305	G	180171	112	71	0	26	0.00116001		305	G	143804	99	36	0	16	0.00105004		305	G	149012	107	44
306	A	173058	0	87	386	25	0.00287765		306	A	63767	0	21	166	13	0.00313642		306	A	165469	0	75	295	22	0.00236902		306	A	187130	0	93	383	29	0.00269866		306	A	149902	0	51	312	32	0.00263505		306	A	155023	0	105
307	A	170188	0	140	470	30	0.00376055		307	A	63468	0	38	218	12	0.0042226		307	A	161555	0	82	431	33	0.00337965		307	A	183214	0	110	496	32	0.00348227		307	A	146791	0	90	393	28	0.00348114		307	A	152646	0	126
308	C	171963	28	87	20	0	0.000785053		308	C	63954	25	71	4	0	0.00156362		308	C	162638	37	90	11	0	0.00084851		308	C	185274	43	120	14	0	0.000955342		308	C	147783	34	103	7	0	0.000974402		308	C	154174	42	83
309	A	173717	0	59	347	12	0.00240621		309	A	64861	0	18	143	4	0.0025439		309	A	163575	0	59	337	7	0.0024637		309	A	186347	0	105	436	21	0.00301588		309	A	148622	0	25	364	10	0.00268466		309	A	155581	0	61
310	A	173365	0	34	289	12	0.00193234		310	A	64827	0	36	115	11	0.00249896		310	A	163109	0	39	264	15	0.00194962		310	A	185658	0	43	340	9	0.00211141		310	A	148399	0	37	256	8	0.00202832		310	A	155155	0	38
311	T	173276	126	0	13	208	0.00200259		311	T	64819	58	0	4	83	0.002237		311	T	162614	144	0	21	207	0.00228763		311	T	185636	156	0	24	256	0.00234868		311	T	148097	110	0	10	243	0.0024511		311	T	155219	114	0
312	T	173585	98	0	11	223	0.00191261		312	T	64820	35	0	2	65	0.00157359		312	T	162723	88	0	10	184	0.00173301		312	T	185908	113	0	9	244	0.00196872		312	T	148258	92	0	5	219	0.00213142		312	T	155818	92	0
313	A	173946	0	114	160	4	0.0015982		313	A	64885	0	36	61	1	0.00151036		313	A	163157	0	102	116	5	0.00136678		313	A	186328	0	105	184	6	0.00158323		313	A	148444	0	113	131	5	0.0016774		313	A	156138	0	97
314	A	173822	0	50	355	11	0.00239325		314	A	65402	0	9	128	1	0.00211003		314	A	162634	0	30	243	12	0.0017524		314	A	186233	0	46	372	15	0.00232504		314	A	148321	0	36	227	9	0.00183386		314	A	155984	0	67
315	A	172550	0	38	235	11	0.0016459		315	A	64295	0	6	75	0	0.00125982		315	A	161219	0	25	132	10	0.00103586		315	A	184542	0	25	332	13	0.00200496		315	A	147346	0	24	156	7	0.00126912		315	A	155216	0	56
316	A	173313	0	38	279	16	0.00192138		316	A	64579	0	9	123	3	0.00209046		316	A	161668	0	32	229	12	0.00168865		316	A	185580	0	50	357	14	0.00226856		316	A	147752	0	34	211	8	0.00171233		316	A	155986	0	48
317	A	174277	0	24	291	9	0.00185911		317	A	64916	0	9	102	2	0.00174071		317	A	162169	0	26	255	15	0.00182526		317	A	186500	0	44	370	11	0.00227882		317	A	148187	0	22	201	11	0.00157909		317	A	156963	0	31
318	A	174497	0	42	297	9	0.0019943		318	A	65111	0	25	126	4	0.00238055		318	A	161944	0	54	272	14	0.00209949		318	A	186544	0	33	353	20	0.00217643		318	A	148218	0	37	263	13	0.00211175		318	A	157142	0	44
319	T	176478	97	0	15	388	0.00283321		319	T	66211	24	0	1	81	0.00160094		319	T	163885	109	0	17	351	0.00291058		319	T	188555	117	0	9	361	0.0025828		319	T	149797	60	0	13	337	0.00273704		319	T	159153	98	0
320	C	175108	211	87	14	0	0.00178176		320	C	64342	86	86	0	0	0.00267322		320	C	162535	230	85	4	0	0.00196265		320	C	186736	299	108	9	0	0.00222774		320	C	148786	191	73	5	0	0.00180797		320	C	157680	200	86
321	A	175777	0	42	285	17	0.00195703		321	A	64909	0	12	116	1	0.0019874		321	A	163200	0	34	259	11	0.00186275		321	A	187801	0	51	361	21	0.00230563		321	A	149372	0	34	253	12	0.00200171		321	A	158472	0	66
322	A	175703	0	35	335	15	0.0021912		322	A	64714	0	8	130	1	0.00214791		322	A	162850	0	18	233	10	0.0016027		322	A	187485	0	38	359	12	0.00218151		322	A	149075	0	29	257	18	0.00203924		322	A	158262	0	38
323	A	174556	0	43	344	33	0.0024061		323	A	63590	0	8	125	6	0.00218588		323	A	161610	0	25	300	30	0.00219665		323	A	185963	0	56	399	35	0.00263493		323	A	148043	0	37	269	21	0.00220882		323	A	157331	0	46
324	A	177250	0	48	492	69	0.00343583		324	A	65506	0	22	155	23	0.00305316		324	A	164104	0	30	476	84	0.00359528		324	A	188929	0	57	553	59	0.00354101		324	A	150140	0	32	418	80	0.00353004		324	A	159777	0	54
325	G	175684	164	43	0	30	0.00134901		325	G	62550	41	21	0	20	0.00131095		325	G	162325	158	40	0	39	0.00146003		325	G	186648	205	67	0	70	0.00183233		325	G	148237	184	57	0	44	0.0019226		325	G	158164	223	67
326	C	177223	178	114	16	0	0.00173792		326	C	64019	62	37	2	0	0.00157766		326	C	163502	190	95	6	0	0.00177979		326	C	187062	194	129	16	0	0.00181223		326	C	149193	134	141	12	0	0.00192368		326	C	159203	150	108
327	C	179755	163	109	30	0	0.00168006		327	C	64245	80	35	5	0	0.00186785		327	C	166121	153	115	31	0	0.00179989		327	C	189100	165	144	23	0	0.00175568		327	C	151187	118	101	28	0	0.00163374		327	C	160818	123	117
328	A	179984	0	79	331	12	0.00234465		328	A	64244	0	46	114	2	0.00252164		328	A	166528	0	65	307	19	0.00234795		328	A	189089	0	79	328	13	0.00222118		328	A	151271	0	48	280	15	0.00226745		328	A	160996	0	71
329	T	180186	160	0	86	287	0.00295805		329	T	64960	73	0	16	101	0.00292488		329	T	166577	145	0	72	229	0.00267744		329	T	189482	219	0	63	319	0.00317181		329	T	151479	147	0	56	261	0.00306313		329	T	161510	152	0
330	T	177857	120	0	18	266	0.00227149		330	T	63360	58	0	6	150	0.00337753		330	T	164653	117	0	17	281	0.00252045		330	T	186083	194	0	15	346	0.00298254		330	T	149752	106	0	21	266	0.00262434		330	T	158983	157	0
331	A	178328	0	145	227	4	0.00210847		331	A	63650	0	34	95	2	0.00205813		331	A	164937	0	100	167	5	0.00164911		331	A	186993	0	109	249	10	0.00196799		331	A	149916	0	100	200	2	0.00201446		331	A	159573	0	144
332	A	177577	0	107	381	13	0.00282131		332	A	63190	0	29	123	5	0.00248457		332	A	164538	0	76	294	9	0.00230342		332	A	185402	0	91	384	14	0.00263751		332	A	149576	0	72	251	17	0.00227309		332	A	158653	0	98
333	T	179335	105	0	43	364	0.00285499		333	T	64660	54	0	10	102	0.00256727		333	T	165858	91	0	26	346	0.00279154		333	T	187707	158	0	32	394	0.00311123		333	T	150898	108	0	27	348	0.00320084		333	T	160551	108	0
334	G	176956	93	40	0	33	0.000938086		334	G	61794	28	15	0	16	0.000954785		334	G	163875	81	50	0	45	0.00107399		334	G	183133	109	49	0	52	0.00114671		334	G	148577	52	33	0	44	0.000868237		334	G	157724	84	27
335	T	178294	107	0	117	388	0.00343253		335	T	63153	34	0	13	118	0.0026127		335	T	164835	119	0	116	375	0.00370067		335	T	185260	138	0	119	416	0.00363273		335	T	149637	92	0	112	337	0.00361542		335	T	159445	116	0
336	T	175406	116	0	46	380	0.00308997		336	T	60476	41	0	7	136	0.00304253		336	T	162321	104	0	43	329	0.00293246		336	T	180182	100	0	31	397	0.00293037		336	T	146962	96	0	41	308	0.00302799		336	T	156194	113	0
337	T	175585	94	0	22	443	0.00318364		337	T	60550	25	0	17	120	0.00267547		337	T	162310	99	0	28	365	0.00303124		337	T	180323	109	0	23	423	0.00307781		337	T	146893	82	0	25	368	0.00323365		337	T	156263	94	0
338	T	174979	102	0	29	352	0.00276033		338	T	60306	30	0	8	119	0.00260339		338	T	161893	107	0	18	326	0.00278579		338	T	179349	140	0	16	345	0.00279344		338	T	146534	73	0	21	251	0.0023544		338	T	155831	118	0
339	G	175028	86	86	0	24	0.00111982		339	G	60317	24	27	0	4	0.000911849		339	G	161973	49	98	0	32	0.00110512		339	G	179317	95	113	0	24	0.0012938		339	G	146595	61	76	0	19	0.00106416		339	G	155881	68	80
340	A	175630	0	82	436	5	0.00297785		340	A	60431	0	25	149	4	0.00294551		340	A	162399	0	63	429	10	0.00309115		340	A	179575	0	70	496	22	0.0032744		340	A	146921	0	50	396	15	0.00313774		340	A	156378	0	89
341	G	176359	68	62	0	15	0.000822187		341	G	60510	22	19	0	1	0.0006941		341	G	163235	69	64	0	11	0.000882164		341	G	180239	79	80	0	14	0.000959837		341	G	147382	103	39	0	8	0.00101776		341	G	156968	118	48
342	A	180220	0	72	520	15	0.00336811		342	A	62835	0	17	190	8	0.00342166		342	A	167555	0	74	486	22	0.00347349		342	A	182484	0	71	576	14	0.00362224		342	A	150214	0	63	470	14	0.00364147		342	A	159916	0	71
343	G	181858	103	51	0	13	0.000918299		343	G	63791	27	26	0	1	0.000846514		343	G	169561	84	76	0	13	0.00102028		343	G	184672	92	64	0	19	0.000947626		343	G	151571	132	36	0	16	0.00121395		343	G	161291	150	36
344	G	183824	95	76	0	29	0.001088		344	G	63995	41	25	0	10	0.00118759		344	G	172148	105	103	0	36	0.00141739		344	G	183742	121	107	0	27	0.00138782		344	G	153143	99	65	0	35	0.00129944		344	G	162994	115	78
345	G	191160	121	63	0	46	0.00120318		345	G	65310	49	28	0	19	0.00146991		345	G	182535	101	60	0	35	0.00107377		345	G	188645	132	58	0	32	0.00117681		345	G	159827	122	38	0	27	0.00117002		345	G	168553	142	51
346	T	195331	81	0	64	461	0.00310243		346	T	66097	29	0	11	214	0.00384284		346	T	189082	106	0	38	451	0.00314678		346	T	191860	101	0	41	479	0.00323674		346	T	163643	94	0	54	409	0.00340375		346	T	172340	76	0
347	T	197338	127	0	40	405	0.00289858		347	T	66622	46	0	10	137	0.00289694		347	T	191369	117	0	31	429	0.00301512		347	T	193875	132	0	43	445	0.00319794		347	T	165493	102	0	45	375	0.00315421		347	T	174091	111	0
348	C	194639	141	126	80	0	0.00178279		348	C	66033	40	46	24	0	0.00166583		348	C	188910	133	107	70	0	0.00164099		348	C	190429	148	133	53	0	0.00175393		348	C	163137	110	81	49	0	0.00147116		348	C	171542	134	129
349	A	194486	0	150	539	26	0.00367636		349	A	66117	0	24	159	9	0.00290394		349	A	188652	0	111	472	34	0.00327057		349	A	190206	0	131	495	21	0.00340158		349	A	162859	0	87	449	35	0.0035061		349	A	171448	0	140
350	G	194406	160	76	0	21	0.00132198		350	G	66046	31	22	0	4	0.000863035		350	G	188635	132	69	0	18	0.00116097		350	G	189837	172	70	0	38	0.00147495		350	G	162860	125	41	0	28	0.00119121		350	G	171270	193	56
351	G	196699	117	53	0	42	0.00107779		351	G	68654	20	17	0	15	0.000757421		351	G	192176	74	84	0	37	0.00101469		351	G	191315	195	107	0	86	0.00202807		351	G	165606	123	61	0	44	0.00137676		351	G	174211	153	82
352	A	201238	0	105	475	16	0.00296167		352	A	69549	0	33	169	3	0.00294756		352	A	197694	0	77	445	9	0.00268597		352	A	194794	0	120	527	40	0.0035268		352	A	169772	0	62	412	10	0.00285088		352	A	178514	0	91
353	A	200450	0	190	397	17	0.00301322		353	A	69585	0	44	141	1	0.00267299		353	A	197099	0	148	326	10	0.00245562		353	A	194129	0	161	499	21	0.00350798		353	A	169177	0	153	404	8	0.0033397		353	A	178122	0	180
354	A	201253	0	136	772	23	0.00462602		354	A	69917	0	39	242	7	0.00411917		354	A	197617	0	112	828	21	0.00486294		354	A	194937	0	121	805	29	0.00489902		354	A	169509	0	102	707	17	0.0048729		354	A	179089	0	114
355	G	205338	51	42	0	11	0.000506482		355	G	71354	16	11	0	4	0.000434454		355	G	201668	54	52	0	13	0.000590079		355	G	199339	50	51	0	18	0.000596973		355	G	173288	90	45	0	11	0.000842528		355	G	182510	93	32
356	A	200154	0	51	558	21	0.00314758		356	A	70257	0	13	146	2	0.00229159		356	A	197121	0	62	462	20	0.00275973		356	A	192326	0	65	472	12	0.00285453		356	A	167720	0	53	463	11	0.00314214		356	A	178893	0	70
357	G	202224	51	46	0	31	0.000632961		357	G	71263	30	14	0	3	0.000659529		357	G	199222	64	66	0	32	0.000813163		357	G	193892	60	52	0	20	0.000680791		357	G	169240	98	28	0	14	0.000827228		357	G	180548	111	32
358	A	204385	0	52	448	16	0.00252465		358	A	71618	0	15	213	6	0.00326734		358	A	201677	0	20	467	11	0.00246929		358	A	195405	0	53	468	19	0.00276349		358	A	170721	0	25	349	12	0.002261		358	A	182775	0	38
359	T	204385	65	0	48	264	0.00184456		359	T	71306	27	0	11	149	0.0026225		359	T	201687	78	0	47	269	0.00195352		359	T	195046	87	0	27	310	0.00217385		359	T	170346	55	0	37	271	0.00213096		359	T	182445	68	0
360	T	198693	140	0	38	353	0.00267246		360	T	70509	56	0	9	94	0.00225503		360	T	196687	149	0	24	328	0.00254719		360	T	190189	205	0	25	336	0.00297599		360	T	165141	143	0	19	268	0.00260384		360	T	178746	164	0
361	G	198405	129	82	0	54	0.00133565		361	G	70929	51	18	0	12	0.00114199		361	G	196352	116	85	0	57	0.00131397		361	G	189802	131	95	0	39	0.00139619		361	G	164881	142	58	0	54	0.0015405		361	G	178641	167	59
362	G	197161	90	70	0	15	0.000887599		362	G	69739	36	21	0	7	0.000917707		362	G	195523	82	98	0	31	0.00107916		362	G	188709	93	85	0	34	0.00112342		362	G	163811	58	54	0	18	0.000793597		362	G	177491	87	64
363	A	200185	0	86	387	9	0.00240777		363	A	70413	0	19	169	3	0.00271257		363	A	198602	0	66	402	4	0.00237661		363	A	190853	0	75	431	9	0.00269841		363	A	165858	0	61	350	3	0.00249611		363	A	180034	0	78
364	A	200668	0	176	530	17	0.00360297		364	A	70516	0	42	206	4	0.00357366		364	A	199264	0	156	555	11	0.00362333		364	A	191171	0	125	548	17	0.00360933		364	A	166207	0	139	458	17	0.00369419		364	A	180380	0	134
365	G	201597	65	43	0	16	0.000615089		365	G	70705	42	22	0	5	0.000975886		365	G	200492	77	77	0	23	0.000882828		365	G	191812	90	53	0	19	0.000844577		365	G	166774	110	36	0	20	0.000995359		365	G	181001	142	61
366	G	205263	92	64	0	31	0.000911026		366	G	72816	34	16	0	15	0.000892661		366	G	204395	76	92	0	43	0.00103231		366	G	194678	77	98	0	38	0.00109411		366	G	169542	107	68	0	25	0.00117965		366	G	183733	110	69
367	A	209650	0	48	409	18	0.00226568		367	A	74432	0	21	148	7	0.00236457		367	A	210035	0	37	339	20	0.0018854		367	A	197678	0	50	376	21	0.00226125		367	A	172795	0	37	272	17	0.00188663		367	A	186696	0	50
368	T	208448	78	0	31	280	0.00186617		368	T	72978	28	0	7	132	0.00228836		368	T	209561	74	0	22	325	0.00200896		368	T	195362	81	0	23	319	0.00216521		368	T	171593	63	0	36	246	0.00201057		368	T	185361	63	0
369	G	209818	180	46	0	37	0.00125347		369	G	73942	61	19	0	13	0.00125774		369	G	211062	131	39	0	32	0.000957065		369	G	196612	135	38	0	36	0.00106301		369	G	172530	137	29	0	39	0.0011882		369	G	186741	150	42
370	C	210674	165	145	37	0	0.00164709		370	C	74323	72	41	8	0	0.00162803		370	C	211929	188	169	33	0	0.00184024		370	C	197604	125	115	26	0	0.00134613		370	C	173069	120	169	18	0	0.00177386		370	C	187686	139	198
371	T	211663	136	0	40	532	0.00334494		371	T	74174	40	0	39	185	0.0035592		371	T	213480	136	0	50	506	0.00324152		371	T	197660	132	0	41	499	0.00339978		371	T	173730	102	0	42	422	0.00325793		371	T	188130	110	0
372	G	211819	151	38	0	55	0.00115193		372	G	74205	56	11	0	14	0.00109157		372	G	213661	125	42	0	52	0.00102499		372	G	197726	137	41	0	39	0.00109748		372	G	173840	154	31	0	27	0.00121951		372	G	188217	161	30
373	A	212632	0	123	442	108	0.00316509		373	A	74341	0	42	218	30	0.00390094		373	A	214335	0	78	428	130	0.00296732		373	A	198597	0	115	450	90	0.00329814		373	A	174235	0	74	353	110	0.00308204		373	A	188960	0	109
374	A	213208	0	166	653	70	0.00416964		374	A	74441	0	32	245	24	0.00404347		374	A	215216	0	129	659	78	0.00402386		374	A	198872	0	115	612	32	0.00381653		374	A	174652	0	115	568	57	0.004237		374	A	189275	0	137
375	C	213837	37	154	33	0	0.00104753		375	C	74532	23	60	5	0	0.0011807		375	C	216164	82	141	25	0	0.00114728		375	C	199195	55	109	18	0	0.000913678		375	C	175127	36	105	20	0	0.000919333		375	C	189754	44	116
376	A	215180	0	68	537	22	0.00291384		376	A	75629	0	25	235	8	0.00354361		376	A	218069	0	50	498	29	0.00264595		376	A	200669	0	69	459	20	0.00273087		376	A	176280	0	56	401	16	0.00268323		376	A	191378	0	64
377	T	214203	85	0	27	477	0.00274973		377	T	75108	24	0	12	192	0.00303563		377	T	217121	52	0	27	472	0.00253776		377	T	199330	79	0	30	487	0.00299002		377	T	175322	61	0	28	475	0.00321694		377	T	190463	70	0
378	C	215407	116	76	18	0	0.000974899		378	C	75884	43	33	3	0	0.00104106		378	C	218233	106	83	22	0	0.000966857		378	C	200422	110	83	14	0	0.00103282		378	C	176103	91	87	13	0	0.00108459		378	C	191624	98	141
379	T	215270	140	0	51	506	0.00323779		379	T	75920	44	0	11	199	0.00334563		379	T	218286	143	0	50	591	0.00359162		379	T	200350	161	0	34	512	0.00352882		379	T	176082	108	0	37	453	0.00339614		379	T	191594	158	0
380	T	215070	178	0	42	503	0.0033617		380	T	75904	52	0	17	186	0.00335951		380	T	218086	175	0	40	460	0.00309511		380	T	200112	174	0	40	464	0.0033881		380	T	175863	125	0	30	370	0.00298528		380	T	191381	147	0
381	G	215174	118	35	0	38	0.000887654		381	G	75953	44	7	0	15	0.000868958		381	G	218186	115	44	0	49	0.000953315		381	G	200189	120	36	0	51	0.00103402		381	G	175942	135	18	0	33	0.00105717		381	G	191470	133	26
382	A	215538	0	59	490	51	0.00278373		382	A	76003	0	20	186	15	0.00290778		382	A	218576	0	53	468	60	0.00265811		382	A	200506	0	72	555	37	0.00331162		382	A	176141	0	43	456	56	0.00315088		382	A	191850	0	69
383	A	216976	0	255	651	37	0.0043461		383	A	76562	0	64	265	8	0.00440166		383	A	220358	0	255	630	39	0.00419318		383	A	202014	0	185	656	27	0.00429673		383	A	177372	0	198	560	32	0.00445392		383	A	193095	0	236
384	C	216514	70	166	34	0	0.00124703		384	C	76378	31	57	11	0	0.00129618		384	C	220460	93	196	23	0	0.00141522		384	C	201597	69	196	26	0	0.00144347		384	C	176931	52	127	20	0	0.00112473		384	C	193016	59	175
385	A	220090	0	105	522	21	0.00294425		385	A	78043	0	22	176	15	0.00272926		385	A	225183	0	115	457	24	0.00264674		385	A	204256	0	95	438	15	0.00268291		385	A	180258	0	82	387	19	0.00270723		385	A	195543	0	113
386	G	217226	110	48	0	20	0.000819423		386	G	77662	32	13	0	4	0.000630939		386	G	222502	101	92	0	23	0.000970778		386	G	202014	97	71	0	30	0.00098013		386	G	178002	118	45	0	24	0.00105055		386	G	193538	152	47
387	G	218023	60	74	0	40	0.000798081		387	G	80280	32	29	0	18	0.000984056		387	G	223928	65	101	0	48	0.000955664		387	G	202143	51	99	0	32	0.000900353		387	G	178555	70	50	0	41	0.000901683		387	G	194403	71	48
388	A	223158	0	81	540	31	0.0029217		388	A	81916	0	31	191	0	0.00271009		388	A	231958	0	66	551	20	0.00274619		388	A	205851	0	76	535	14	0.00303618		388	A	183684	0	64	433	14	0.00278195		388	A	198676	0	108
389	G	224342	67	46	0	23	0.000606217		389	G	82304	32	12	0	3	0.000571054		389	G	233806	55	61	0	28	0.000615895		389	G	206820	90	76	0	38	0.000986365		389	G	184784	156	37	0	26	0.00118517		389	G	199613	194	38
390	A	229351	0	44	636	355	0.00451273		390	A	86876	0	32	256	97	0.0044316		390	A	240469	0	55	605	421	0.00449538		390	A	210625	0	72	608	245	0.00439169		390	A	189301	0	55	542	353	0.00501846		390	A	204181	0	80
391	C	233157	84	169	14	0	0.00114515		391	C	87494	32	50	6	0	0.00100578		391	C	244459	95	154	18	0	0.00109221		391	C	213336	85	149	13	0	0.0011578		391	C	192404	64	134	20	0	0.00113303		391	C	207419	76	125
392	G	229739	276	100	0	26	0.00174981		392	G	89289	113	33	0	12	0.00176953		392	G	242632	250	115	0	17	0.0015744		392	G	211021	271	104	0	42	0.00197611		392	G	190144	215	72	0	25	0.00164086		392	G	204359	255	87
393	C	229200	105	102	10	0	0.000946771		393	C	89045	37	69	4	0	0.00123533		393	C	242722	122	154	15	0	0.0011989		393	C	210638	111	115	14	0	0.0011394		393	C	189948	84	112	8	0	0.00107398		393	C	203776	101	122
394	A	232629	0	225	657	28	0.00391181		394	A	89630	0	76	257	6	0.00378222		394	A	247469	0	200	635	18	0.0034469		394	A	213464	0	187	596	43	0.0038695		394	A	192990	0	179	523	22	0.00375149		394	A	206393	0	197
395	G	231326	54	33	0	24	0.000479842		395	G	89347	50	14	0	6	0.000783462		395	G	246442	56	57	0	26	0.000564027		395	G	212408	85	47	0	11	0.000673233		395	G	192055	91	35	0	24	0.000781026		395	G	205226	129	50
396	A	231585	0	86	490	186	0.00329037		396	A	93137	0	37	260	58	0.00381159		396	A	246568	0	108	461	180	0.0030377		396	A	212724	0	85	487	125	0.00327655		396	A	192213	0	62	351	179	0.00307992		396	A	205912	0	80
397	A	232142	0	122	609	72	0.00345909		397	A	93250	0	34	225	20	0.00299196		397	A	247426	0	131	654	76	0.00347983		397	A	213141	0	105	555	47	0.00331705		397	A	192711	0	98	530	77	0.00365833		397	A	206408	0	124
398	C	233771	56	73	12	0	0.000603154		398	C	93789	16	44	4	0	0.000682383		398	C	249630	48	95	7	0	0.000600889		398	C	214544	56	86	6	0	0.000689835		398	C	194102	39	89	9	0	0.000705814		398	C	207797	37	91
399	T	235906	184	0	37	515	0.00311989		399	T	95470	52	0	6	178	0.00247198		399	T	252035	150	0	29	539	0.00284881		399	T	216436	163	0	27	483	0.00310946		399	T	195937	113	0	16	426	0.00283254		399	T	209679	143	0
400	G	235873	187	15	0	61	0.00111501		400	G	95490	52	14	0	40	0.00111006		400	G	252161	152	54	0	89	0.00116989		400	G	216485	170	39	0	88	0.00137192		400	G	196057	136	22	0	71	0.00116803		400	G	209728	177	19
401	C	236465	164	140	28	0	0.00140401		401	C	95670	68	100	6	0	0.00181875		401	C	252919	155	184	20	0	0.00141943		401	C	217211	125	178	14	0	0.00145941		401	C	196550	119	156	14	0	0.00147036		401	C	210263	146	156
402	A	238829	0	175	772	36	0.00411592		402	A	96130	0	30	321	20	0.00385936		402	A	256218	0	212	828	47	0.00424248		402	A	219069	0	169	714	28	0.00415851		402	A	198761	0	150	603	28	0.00392934		402	A	212200	0	204
403	G	239167	112	51	0	44	0.000865504		403	G	96158	67	25	0	14	0.00110235		403	G	256616	125	88	0	43	0.0009976		403	G	219296	152	81	0	36	0.00122665		403	G	199015	166	59	0	26	0.00126121		403	G	212355	180	66
404	G	244140	154	68	0	55	0.00113459		404	G	101159	75	35	0	31	0.00139385		404	G	262657	144	122	0	78	0.00130969		404	G	223177	129	103	0	61	0.00131286		404	G	203744	139	70	0	57	0.00130556		404	G	216830	138	80
405	C	249181	112	230	19	0	0.00144875		405	C	102862	42	104	14	0	0.00155548		405	C	268818	141	232	13	0	0.00143592		405	C	227457	121	180	11	0	0.00137169		405	C	208051	87	154	17	0	0.00124008		405	C	221746	97	176
406	A	251338	0	99	316	23	0.00174267		406	A	103554	0	31	185	12	0.00220175		406	A	271715	0	100	296	13	0.00150525		406	A	229084	0	71	358	4	0.00189014		406	A	210079	0	90	281	6	0.00179456		406	A	223866	0	85
407	T	251506	107	0	56	461	0.00248105		407	T	103601	40	0	21	221	0.00272198		407	T	272034	97	0	52	554	0.00258424		407	T	229114	134	0	44	433	0.00266679		407	T	210203	93	0	65	398	0.00264506		407	T	223955	126	0
408	G	253392	163	52	0	64	0.00110106		408	G	105323	87	21	0	22	0.0012343		408	G	273801	170	69	0	81	0.00116873		408	G	230900	154	54	0	64	0.001178		408	G	211451	137	36	0	70	0.0011492		408	G	225970	151	41
409	A	253832	0	108	543	39	0.00271833		409	A	105439	0	37	255	18	0.00294009		409	A	274162	0	95	601	48	0.00271372		409	A	231276	0	103	551	28	0.00294886		409	A	211719	0	71	550	29	0.00307011		409	A	226369	0	117
410	T	254468	74	0	51	442	0.00222818		410	T	105539	37	0	18	220	0.00260567		410	T	274989	103	0	56	508	0.00242555		410	T	231791	99	0	40	443	0.00251088		410	T	212165	80	0	45	491	0.0029034		410	T	226856	99	0
411	C	255458	73	269	18	0	0.00140923		411	C	106247	47	96	9	0	0.00143063		411	C	275739	94	283	21	0	0.00144339		411	C	232871	101	231	26	0	0.00153733		411	C	212792	62	218	10	0	0.00136283		411	C	227919	84	291
412	A	256441	0	75	354	21	0.00175479		412	A	106570	0	27	172	3	0.00189547		412	A	276823	0	84	342	22	0.00161836		412	A	234346	0	88	414	25	0.00224881		412	A	213574	0	64	321	17	0.00188225		412	A	228988	0	95
413	T	256259	82	0	61	389	0.00207602		413	T	106892	48	0	27	216	0.00272237		413	T	276687	102	0	65	394	0.00202756		413	T	233448	92	0	59	386	0.0023003		413	T	213708	81	0	57	348	0.00227413		413	T	228507	94	0
414	T	252591	122	0	20	369	0.00202303		414	T	105317	42	0	11	146	0.00188953		414	T	272853	149	0	15	370	0.0019571		414	T	228652	121	0	15	340	0.00208177		414	T	210125	108	0	19	365	0.00234146		414	T	225290	103	0
415	A	253465	0	65	339	24	0.0016886		415	A	105648	0	34	118	5	0.00148607		415	A	273549	0	56	366	14	0.00159386		415	A	229888	0	57	361	10	0.00186178		415	A	210887	0	51	296	10	0.00169285		415	A	226160	0	75
416	T	252280	99	0	25	407	0.0021048		416	T	105367	54	0	10	187	0.00238215		416	T	272227	121	0	28	386	0.00196527		416	T	228447	109	0	23	354	0.00212741		416	T	209473	99	0	23	361	0.00230579		416	T	224906	126	0
417	G	251651	166	74	0	55	0.00117226		417	G	105320	99	17	0	25	0.00133878		417	G	271470	209	67	0	75	0.00129296		417	G	227200	203	50	0	55	0.00135563		417	G	208717	169	50	0	52	0.00129841		417	G	224502	195	52
418	C	251800	295	166	28	0	0.00194202		418	C	105402	96	52	9	0	0.00148954		418	C	271913	304	174	20	0	0.00183147		418	C	227020	244	151	18	0	0.00181922		418	C	208797	239	184	17	0	0.00210731		418	C	224486	234	242
419	T	252768	128	0	56	503	0.00271791		419	T	105507	38	0	25	182	0.00232212		419	T	273062	148	0	49	528	0.00265507		419	T	227818	139	0	35	468	0.00281804		419	T	209506	91	0	39	402	0.00253931		419	T	225197	131	0
420	G	252695	148	46	0	51	0.000969548		420	G	105521	74	18	0	16	0.00102349		420	G	272921	148	65	0	69	0.00103327		420	G	227737	142	50	0	55	0.00108458		420	G	209386	127	32	0	58	0.00103636		420	G	225078	149	40
421	A	257145	0	45	358	46	0.0017461		421	A	108933	0	11	167	9	0.00171665		421	A	278542	0	37	337	57	0.00154734		421	A	233290	0	48	322	37	0.00174461		421	A	214587	0	41	314	45	0.00186405		421	A	229018	0	54
422	T	248759	71	0	49	415	0.00215068		422	T	102398	36	0	17	242	0.00288092		422	T	267397	89	0	43	475	0.00227003		422	T	222969	64	0	33	433	0.00237701		422	T	204063	57	0	46	410	0.00251393		422	T	222107	62	0
423	T	248557	133	0	39	555	0.00292488		423	T	102724	56	0	23	213	0.00284257		423	T	266813	149	0	22	488	0.00246989		423	T	222603	186	0	47	542	0.00348153		423	T	203349	127	0	26	454	0.00298502		423	T	222207	151	0
424	C	251405	199	105	22	0	0.00129671		424	C	104350	80	40	17	0	0.00131289		424	C	269414	231	118	25	0	0.0013882		424	C	225843	215	122	40	0	0.0016693		424	C	205677	164	88	10	0	0.00127384		424	C	224483	167	105
425	C	248855	341	178	53	0	0.00229853		425	C	103556	142	83	26	0	0.00242381		425	C	266354	384	173	60	0	0.00231647		425	C	222512	351	146	41	0	0.00241785		425	C	203216	312	140	53	0	0.00248504		425	C	223296	312	163
426	A	239824	0	81	510	54	0.00268947		426	A	98488	0	27	215	11	0.00256884		426	A	258531	0	85	488	32	0.00234014		426	A	213072	0	73	465	42	0.00272208		426	A	195784	0	60	414	38	0.00261513		426	A	215021	0	79
427	A	248589	0	139	475	82	0.0027998		427	A	106462	0	46	218	19	0.00265823		427	A	267869	0	139	500	89	0.00271775		427	A	221643	0	123	445	68	0.00286948		427	A	204769	0	118	476	57	0.00317919		427	A	223147	0	137
428	C	234605	59	113	23	0	0.000831184		428	C	92174	13	47	5	0	0.000705188		428	C	252877	57	118	18	0	0.000763217		428	C	208733	67	102	31	0	0.000958162		428	C	189748	44	76	14	0	0.0007062		428	C	210933	52	108
429	A	229512	0	68	480	30	0.00251839		429	A	92298	0	37	181	6	0.00242692		429	A	247138	0	76	466	35	0.00233473		429	A	202448	0	101	383	32	0.0025488		429	A	184730	0	50	355	25	0.00232772		429	A	206069	0	97
430	G	235966	89	32	0	31	0.000644161		430	G	97088	38	10	0	12	0.000617996		430	G	253923	75	31	0	34	0.000551348		430	G	208700	91	25	0	31	0.00070436		430	G	191577	86	13	0	38	0.000715117		430	G	212656	103	24
431	T	234905	238	0	34	328	0.00255422		431	T	92492	83	0	16	167	0.00287592		431	T	251706	248	0	19	391	0.00261416		431	T	207432	231	0	24	325	0.0027961		431	T	188782	191	0	25	272	0.00258499		431	T	210550	262	0
432	G	228582	82	17	0	63	0.000708717		432	G	90134	84	22	0	39	0.00160872		432	G	244010	119	43	0	77	0.000979468		432	G	199902	88	36	0	67	0.000955468		432	G	181056	67	19	0	60	0.00080638		432	G	203830	91	30
433	A	201887	0	72	505	30	0.00300663		433	A	86900	0	27	265	12	0.00349827		433	A	220157	0	86	602	34	0.00327948		433	A	175664	0	93	450	21	0.00321067		433	A	158247	0	57	382	19	0.00289421		433	A	181777	0	82
434	T	202158	132	0	30	388	0.00272064		434	T	86715	41	0	5	165	0.00243326		434	T	220447	121	0	36	414	0.00259019		434	T	176118	121	0	21	316	0.00260053		434	T	158190	109	0	25	304	0.00276882		434	T	181870	136	0
435	G	199790	186	43	0	63	0.00146153		435	G	86240	76	19	0	21	0.00134508		435	G	218892	142	72	0	73	0.00131115		435	G	172919	163	55	0	67	0.00164817		435	G	156841	141	31	0	55	0.00144733		435	G	179341	168	42
436	G	202439	151	86	0	39	0.00136337		436	G	87693	33	27	0	10	0.000798239		436	G	221498	141	100	0	50	0.00131378		436	G	175805	124	91	0	32	0.00140497		436	G	158742	109	63	0	26	0.00124731		436	G	182094	133	78
437	C	199699	156	206	27	0	0.00194793		437	C	85298	76	93	13	0	0.0021337		437	C	221111	177	245	33	0	0.00205779		437	C	171575	162	163	35	0	0.00209821		437	C	158096	125	195	28	0	0.00220119		437	C	178922	142	193
438	G	203383	166	45	0	22	0.00114562		438	G	85969	68	18	0	6	0.00107015		438	G	226557	174	75	0	19	0.00118293		438	G	175256	150	62	0	36	0.00141507		438	G	162320	164	39	0	12	0.00132454		438	G	181963	193	46
439	T	202646	154	0	50	512	0.00353326		439	T	85788	59	0	16	257	0.00387001		439	T	226604	130	0	46	608	0.00345978		439	T	173751	121	0	32	459	0.00352228		439	T	162208	87	0	32	406	0.00323659		439	T	180875	126	0
440	T	202341	108	0	49	427	0.00288622		440	T	86152	51	0	13	160	0.00260006		440	T	226481	103	0	32	442	0.00254768		440	T	173691	94	0	34	329	0.00263111		440	T	161893	89	0	36	331	0.00281668		440	T	180807	93	0
441	C	204395	100	69	27	0	0.000958928		441	C	87980	51	55	6	0	0.00127302		441	C	227843	139	107	31	0	0.00121575		441	C	174571	106	78	19	0	0.00116285		441	C	163350	73	82	16	0	0.00104683		441	C	182426	86	104
442	C	196705	117	114	49	0	0.00142345		442	C	82724	53	39	13	0	0.00126928		442	C	222336	149	144	33	0	0.00146625		442	C	167770	103	102	34	0	0.00142457		442	C	158108	77	91	27	0	0.00123333		442	C	175027	96	102
443	A	199417	0	78	337	14	0.00215127		443	A	85447	0	33	135	2	0.00198954		443	A	224194	0	79	389	21	0.00218115		443	A	170416	0	82	339	11	0.00253497		443	A	160268	0	67	243	18	0.00204657		443	A	178151	0	95
444	T	190237	62	0	46	352	0.00241804		444	T	79559	23	0	16	149	0.00236303		444	T	217863	74	0	38	437	0.00251993		444	T	161991	48	0	33	361	0.00272855		444	T	153831	54	0	29	291	0.00243124		444	T	168741	39	0
445	T	191050	144	0	17	348	0.00266422		445	T	80729	48	0	8	187	0.00301007		445	T	218126	190	0	20	433	0.00294784		445	T	163512	141	0	18	283	0.00270317		445	T	154256	120	0	16	340	0.00308578		445	T	169946	130	0
446	T	189138	76	0	13	197	0.00151212		446	T	79615	44	0	2	60	0.00133141		446	T	216924	94	0	27	221	0.00157659		446	T	161154	78	0	12	183	0.00169403		446	T	153143	67	0	8	155	0.00150186		446	T	167850	86	0
447	A	191646	0	70	253	15	0.00176367		447	A	80110	0	20	100	4	0.00154787		447	A	219275	0	62	279	18	0.00163721		447	A	162879	0	77	212	25	0.00192781		447	A	155269	0	56	202	9	0.0017196		447	A	170151	0	88
448	A	188531	0	87	392	186	0.00352727		448	A	79496	0	36	190	61	0.00361024		448	A	216785	0	84	448	207	0.00340891		448	A	160174	0	57	345	135	0.0033526		448	A	152943	0	70	290	171	0.00347188		448	A	166541	0	91
449	C	182544	85	80	23	0	0.00102989		449	C	78430	40	40	6	0	0.00109652		449	C	212622	92	99	20	0	0.000992371		449	C	157217	72	118	32	0	0.00141206		449	C	148522	49	87	17	0	0.00103015		449	C	162710	54	86
450	C	174907	229	83	18	0	0.00188672		450	C	78549	88	54	10	0	0.0019351		450	C	207567	266	145	12	0	0.0020379		450	C	151211	221	111	23	0	0.00234771		450	C	143261	199	101	13	0	0.00218482		450	C	156909	192	95
451	A	174281	0	54	306	90	0.00258204		451	A	78602	0	24	156	32	0.00269713		451	A	207243	0	56	340	112	0.00245123		451	A	151035	0	80	307	80	0.003092		451	A	142954	0	37	235	77	0.00244134		451	A	156566	0	47
452	C	173851	52	70	14	0	0.000782279		452	C	78928	19	56	2	0	0.000975573		452	C	207270	79	100	15	0	0.000935977		452	C	150062	59	95	5	0	0.00105956		452	C	142761	50	77	3	0	0.000910613		452	C	156374	55	89
453	A	171365	0	41	413	54	0.00296443		453	A	79482	0	24	196	27	0.00310762		453	A	207344	0	49	539	67	0.003159		453	A	147510	0	57	410	46	0.00347773		453	A	142452	0	35	327	54	0.00292028		453	A	154654	0	44
454	C	172008	48	114	20	0	0.00105809		454	C	79668	32	58	7	0	0.00121755		454	C	207859	60	147	15	0	0.00106803		454	C	148276	40	114	18	0	0.00116		454	C	142905	40	134	17	0	0.00133655		454	C	155445	40	134
455	G	173468	165	36	0	18	0.00126248		455	G	81742	77	10	0	10	0.00118666		455	G	210368	178	37	0	38	0.00120265		455	G	148522	149	38	0	39	0.00152166		455	G	144153	111	32	0	24	0.00115849		455	G	156689	141	33
456	T	172954	93	0	12	246	0.00202944		456	T	81626	47	0	9	165	0.00270747		456	T	210382	136	0	20	325	0.00228632		456	T	147502	96	0	13	261	0.00250844		456	T	144056	95	0	11	247	0.00245044		456	T	155766	89	0
457	A	173322	0	36	286	5	0.00188666		457	A	81762	0	7	162	2	0.00209144		457	A	210730	0	27	312	11	0.00166089		457	A	147678	0	36	328	7	0.00251222		457	A	144320	0	20	215	5	0.00166297		457	A	156048	0	18
458	A	173863	0	95	351	44	0.00281831		458	A	82001	0	32	186	18	0.00287801		458	A	211125	0	79	450	49	0.00273771		458	A	148330	0	49	361	23	0.00291917		458	A	144676	0	50	327	48	0.0029376		458	A	156503	0	81
459	C	174496	43	91	13	0	0.000842426		459	C	82310	23	49	12	0	0.00102053		459	C	212165	68	135	16	0	0.00103222		459	C	148784	49	95	12	0	0.0010485		459	C	145330	42	102	4	0	0.00101837		459	C	157467	46	132
460	G	176282	177	112	0	24	0.00177556		460	G	83750	91	45	0	6	0.00169552		460	G	214373	214	154	0	31	0.00186124		460	G	149799	162	95	0	23	0.00186917		460	G	147050	131	92	0	21	0.0016593		460	G	159181	158	98
461	G	175548	59	49	0	47	0.000882949		461	G	83317	25	16	0	13	0.000648127		461	G	214326	65	88	0	56	0.00097515		461	G	148835	64	43	0	30	0.000920482		461	G	147041	67	38	0	38	0.000972518		461	G	158221	55	47
462	A	178085	0	60	408	10	0.00268411		462	A	84148	0	43	206	5	0.00301849		462	A	218838	0	73	456	10	0.00246301		462	A	150616	0	68	365	10	0.00294125		462	A	150057	0	41	361	9	0.00273896		462	A	160788	0	69
463	G	178489	50	26	0	11	0.000487425		463	G	84521	22	7	0	7	0.00042593		463	G	219354	52	41	0	23	0.000528826		463	G	150855	33	40	0	22	0.000629744		463	G	150265	60	15	0	17	0.000612252		463	G	160961	95	20
464	A	180262	0	46	409	257	0.00394981		464	A	87558	0	53	213	116	0.00436282		464	A	221421	0	59	452	361	0.0039382		464	A	151797	0	44	371	181	0.0039263		464	A	152302	0	45	326	260	0.00414308		464	A	162816	0	59
465	A	180517	0	105	686	219	0.00559504		465	A	87504	0	41	287	89	0.0047655		465	A	221958	0	100	738	322	0.00522621		465	A	151594	0	78	501	167	0.00492104		465	A	152577	0	56	569	185	0.00530879		465	A	162831	0	93
466	C	182633	39	105	10	0	0.000843221		466	C	88568	24	65	5	0	0.00106133		466	C	224093	58	142	14	0	0.000954961		466	C	153850	39	84	9	0	0.000857979		466	C	154059	38	116	4	0	0.00102558		466	C	164989	57	116
467	C	184014	110	97	13	0	0.00119556		467	C	89736	51	96	2	0	0.00166043		467	C	226108	189	150	18	0	0.00157889		467	C	154506	130	86	18	0	0.0015145		467	C	155671	105	84	10	0	0.00127834		467	C	166429	111	95
468	A	183229	0	103	334	84	0.00284344		468	A	89447	0	37	159	46	0.00270551		468	A	226053	0	117	427	127	0.00296833		468	A	153913	0	113	276	73	0.0030017		468	A	155688	0	93	324	92	0.00326936		468	A	166055	0	143
469	C	185246	29	92	10	0	0.000707168		469	C	90876	10	53	4	0	0.000737268		469	C	227888	33	85	8	0	0.000552903		469	C	155351	45	77	13	0	0.000869		469	C	157171	32	67	11	0	0.000699875		469	C	167540	29	81
470	A	184183	0	87	477	43	0.00329564		470	A	90943	0	41	200	16	0.00282595		470	A	226946	0	98	574	58	0.00321662		470	A	154077	0	94	383	49	0.00341388		470	A	156956	0	58	367	37	0.0029435		470	A	167256	0	124
471	C	180405	29	90	12	0	0.000726144		471	C	90701	15	64	6	0	0.000937145		471	C	222655	37	138	6	0	0.000812917		471	C	151262	26	76	15	0	0.000773492		471	C	153850	19	75	11	0	0.000682483		471	C	164807	26	94
472	A	182671	0	57	421	21	0.00273169		472	A	92975	0	7	191	13	0.00226943		472	A	224688	0	60	428	23	0.00227426		472	A	153252	0	71	333	18	0.00275363		472	A	155845	0	65	354	19	0.00281048		472	A	167494	0	74
473	T	183101	158	0	40	321	0.0028345		473	T	93298	68	0	11	163	0.00259384		473	T	224986	186	0	50	397	0.00281351		473	T	153766	138	0	31	261	0.00279646		473	T	156073	128	0	33	289	0.00288327		473	T	168147	146	0
474	G	184223	61	33	0	88	0.000987933		474	G	94803	77	15	0	35	0.00133962		474	G	226557	99	72	0	131	0.001333		474	G	154842	90	45	0	66	0.0012981		474	G	157213	77	31	0	92	0.00127216		474	G	169544	93	22
475	A	185143	0	47	373	21	0.00238194		475	A	95122	0	21	212	12	0.00257564		475	A	227329	0	65	460	45	0.00250738		475	A	155947	0	61	363	20	0.00284712		475	A	157904	0	43	357	17	0.00264085		475	A	170831	0	72
476	T	187018	76	0	14	339	0.0022939		476	T	95383	53	0	8	153	0.00224359		476	T	229338	116	0	18	372	0.00220635		476	T	157751	81	0	13	274	0.00233279		476	T	159271	90	0	8	332	0.0026998		476	T	172637	82	0
477	C	188276	120	176	6	0	0.00160403		477	C	96130	51	97	4	0	0.00158119		477	C	230693	128	220	8	0	0.00154318		477	C	159199	110	132	6	0	0.0015578		477	C	160150	80	172	4	0	0.0015985		477	C	174278	128	212
478	G	187579	150	51	0	33	0.00124747		478	G	95934	84	24	0	12	0.00125086		478	G	230181	150	71	0	30	0.00109045		478	G	158806	111	31	0	21	0.00102641		478	G	159961	99	48	0	18	0.0010315		478	G	173679	165	34
479	T	187228	150	0	13	411	0.00306578		479	T	95831	60	0	18	190	0.00279659		479	T	230054	185	0	31	490	0.00306884		479	T	158344	114	0	19	353	0.00306927		479	T	159855	112	0	15	356	0.00302149		479	T	173139	145	0
480	C	187684	44	75	22	0	0.000751263		480	C	95946	33	51	6	0	0.000938028		480	C	230544	66	158	22	0	0.00106704		480	C	158600	47	96	12	0	0.000977301		480	C	160142	35	95	6	0	0.000849246		480	C	173523	41	117
481	A	187918	0	85	420	13	0.00275652		481	A	96041	0	40	253	16	0.00321738		481	A	230820	0	99	520	36	0.00283771		481	A	158888	0	77	393	11	0.00302729		481	A	160344	0	64	333	14	0.00256324		481	A	173802	0	99
482	G	188049	106	25	0	37	0.000893384		482	G	96075	67	9	0	5	0.000843091		482	G	230959	122	28	0	40	0.000822657		482	G	158861	79	17	0	48	0.000906453		482	G	160413	79	13	0	27	0.000741835		482	G	173813	145	33
483	T	193587	137	0	24	288	0.00231937		483	T	100566	57	0	15	129	0.00199869		483	T	235963	170	0	26	303	0.00211474		483	T	162933	102	0	19	216	0.00206833		483	T	164023	124	0	21	232	0.00229846		483	T	179975	135	0
484	A	193895	0	32	308	8	0.00179479		484	A	100583	0	23	126	6	0.00154102		484	A	236749	0	77	339	11	0.0018036		484	A	163010	0	60	258	10	0.00201215		484	A	164282	0	32	226	8	0.00161917		484	A	180431	0	79
485	G	196983	113	39	0	26	0.000903631		485	G	102831	57	23	0	19	0.000962745		485	G	240026	124	67	0	37	0.000949897		485	G	165002	117	54	0	29	0.00121211		485	G	166591	145	32	0	24	0.00120655		485	G	182836	135	45
486	A	194524	0	87	542	60	0.00354198		486	A	102242	0	51	241	37	0.00321786		486	A	236394	0	81	655	93	0.00350686		486	A	163484	0	81	467	53	0.0036762		486	A	164264	0	71	453	63	0.00357352		486	A	182053	0	91
487	C	197977	42	79	15	0	0.000686948		487	C	104200	23	57	13	0	0.000892514		487	C	240071	54	120	26	0	0.000833087		487	C	165779	63	86	19	0	0.0010134		487	C	166978	27	92	15	0	0.000802501		487	C	185534	47	108
488	A	200232	0	51	412	15	0.00238723		488	A	103744	0	26	194	5	0.0021688		488	A	243283	0	76	390	22	0.00200589		488	A	167667	0	64	376	14	0.00270775		488	A	168608	0	56	293	10	0.0021292		488	A	187264	0	86
489	A	189757	0	71	386	17	0.00249793		489	A	101938	0	38	244	6	0.00282525		489	A	229071	0	96	477	41	0.00268039		489	A	161062	0	67	369	14	0.00279396		489	A	159065	0	50	343	20	0.00259642		489	A	180093	0	88
490	G	183626	49	29	0	39	0.000637165		490	G	101319	26	15	0	24	0.000641538		490	G	218136	47	39	0	45	0.000600543		490	G	157046	59	32	0	39	0.000827783		490	G	153019	38	17	0	26	0.000529346		490	G	175087	62	34
491	A	185452	0	61	438	14	0.00276621		491	A	103337	0	39	252	4	0.00285474		491	A	218852	0	51	527	15	0.00270959		491	A	157768	0	54	444	11	0.00322626		491	A	153745	0	56	430	16	0.00326515		491	A	177735	0	51
492	G	186117	40	74	0	22	0.000730723		492	G	103316	43	20	0	9	0.000696891		492	G	219502	51	45	0	31	0.000578582		492	G	158252	44	36	0	13	0.00058767		492	G	154147	53	21	0	26	0.000648731		492	G	178597	110	40
493	A	188825	0	37	376	15	0.00226665		493	A	105678	0	27	274	5	0.00289559		493	A	221190	0	40	544	14	0.00270356		493	A	160195	0	49	383	6	0.00273417		493	A	155687	0	39	357	13	0.00262707		493	A	182079	0	64
494	A	192020	0	61	394	11	0.00242683		494	A	108550	0	29	188	5	0.00204514		494	A	224953	0	73	414	11	0.0022138		494	A	162844	0	62	327	10	0.0024502		494	A	158831	0	66	273	10	0.0021973		494	A	185700	0	76
495	A	191069	0	72	441	25	0.00281574		495	A	104312	0	51	270	8	0.003154		495	A	223022	0	92	554	28	0.00302212		495	A	162481	0	75	382	14	0.0028988		495	A	156846	0	63	368	17	0.0028563		495	A	184513	0	77
496	G	182683	72	36	0	35	0.000782777		496	G	102524	49	19	0	14	0.000799813		496	G	212560	90	75	0	47	0.000997365		496	G	155626	55	44	0	23	0.000783931		496	G	149084	74	41	0	30	0.000972606		496	G	176653	80	35
497	G	184926	109	90	0	87	0.00154656		497	G	103812	63	42	0	36	0.00135822		497	G	214150	126	141	0	117	0.00179314		497	G	157917	116	96	0	75	0.00181741		497	G	150482	104	64	0	59	0.00150849		497	G	179954	145	86
498	G	187053	72	40	0	53	0.000882103		498	G	104108	62	23	0	24	0.00104699		498	G	216299	97	83	0	65	0.00113269		498	G	159725	99	53	0	42	0.00121459		498	G	152510	83	39	0	41	0.00106878		498	G	182353	118	41
499	A	191711	0	78	386	9	0.00246726		499	A	106291	0	31	180	0	0.00198512		499	A	220178	0	78	363	5	0.00202563		499	A	164499	0	87	360	11	0.00278421		499	A	155760	0	52	273	4	0.00211222		499	A	187700	0	61
500	A	187153	0	96	401	13	0.00272504		500	A	102924	0	40	280	5	0.00315767		500	A	215417	0	89	400	6	0.00229787		500	A	161200	0	73	384	10	0.00289702		500	A	152653	0	69	327	10	0.00265963		500	A	183243	0	93
501	A	188745	0	72	401	20	0.00261199		501	A	104769	0	32	224	9	0.00252937		501	A	216261	0	66	407	25	0.00230277		501	A	162698	0	55	394	13	0.00283962		501	A	153512	0	57	298	18	0.00242978		501	A	184898	0	71
502	A	183536	0	38	655	20	0.0038848		502	A	101328	0	31	344	2	0.00372059		502	A	211183	0	45	748	22	0.00385921		502	A	159336	0	54	660	14	0.00456896		502	A	150193	0	42	585	21	0.00431445		502	A	180216	0	57
503	G	183505	67	24	0	20	0.000604888		503	G	101499	48	16	0	22	0.000847299		503	G	210890	62	32	0	30	0.000587984		503	G	159794	62	14	0	27	0.00064458		503	G	150080	103	16	0	14	0.000886194		503	G	180586	105	26
504	T	183216	111	0	21	376	0.00277268		504	T	101665	55	0	7	213	0.00270496		504	T	210394	167	0	22	500	0.00327481		504	T	160557	112	0	15	302	0.00267195		504	T	150292	86	0	12	290	0.00258164		504	T	180934	114	0
505	C	183437	47	44	5	0	0.00052334		505	C	101610	41	37	6	0	0.00082669		505	C	210687	102	51	8	0	0.000764167		505	C	160853	67	51	10	0	0.000795758		505	C	150513	74	62	7	0	0.000950084		505	C	181182	72	116
506	T	185978	84	0	31	401	0.00277452		506	T	102165	56	0	10	249	0.00308325		506	T	213459	113	0	25	463	0.00281553		506	T	162579	84	0	13	370	0.00287245		506	T	152305	93	0	22	353	0.00307278		506	T	183109	95	0
507	T	180005	105	0	9	318	0.00239993		507	T	100839	64	0	5	182	0.00248912		507	T	207436	124	0	11	356	0.002367		507	T	158392	129	0	11	326	0.00294207		507	T	148297	84	0	19	287	0.00262986		507	T	178156	95	0
508	C	180117	74	41	20	0	0.000749513		508	C	100945	45	48	7	0	0.000990638		508	C	207361	86	60	12	0	0.000761956		508	C	158475	75	54	13	0	0.00089604		508	C	148239	54	76	12	0	0.000957913		508	C	178137	53	120
509	T	180989	113	0	28	340	0.00265762		509	T	102474	69	0	18	214	0.00293733		509	T	208035	150	0	40	358	0.00263417		509	T	159159	122	0	32	295	0.00282108		509	T	149087	98	0	22	263	0.00256897		509	T	178954	120	0
510	G	180438	95	16	0	59	0.000942152		510	G	99444	50	11	0	36	0.000975423		510	G	208137	117	22	0	68	0.000994537		510	G	158555	71	19	0	40	0.000819905		510	G	148722	58	11	0	57	0.000847218		510	G	178046	95	20
511	T	171721	117	0	80	281	0.00278359		511	T	97716	66	0	33	221	0.0032748		511	T	197332	133	0	70	337	0.0027365		511	T	153087	108	0	59	294	0.00301136		511	T	142154	104	0	70	290	0.00326407		511	T	172565	113	0
512	T	171451	101	0	38	204	0.00200057		512	T	98280	49	0	14	137	0.002035		512	T	195993	102	0	39	190	0.00168884		512	T	153213	77	0	26	220	0.00210818		512	T	141865	77	0	16	190	0.00199485		512	T	173081	81	0
513	T	169091	68	0	12	159	0.00141344		513	T	96543	50	0	4	71	0.00129476		513	T	193566	96	0	17	173	0.00147753		513	T	151054	109	0	7	136	0.00166828		513	T	140236	72	0	14	153	0.00170427		513	T	170834	99	0
514	A	169094	0	54	127	5	0.00109998		514	A	96259	0	29	58	1	0.0009142		514	A	193556	0	53	98	6	0.000811135		514	A	150697	0	70	134	2	0.00136698		514	A	140063	0	57	110	1	0.00119946		514	A	170628	0	91
515	A	166420	0	62	257	8	0.00196491		515	A	95946	0	38	208	2	0.00258479		515	A	190178	0	45	305	11	0.00189822		515	A	148909	0	51	336	7	0.00264591		515	A	138342	0	43	254	7	0.00219745		515	A	168572	0	59
516	A	167220	0	23	245	15	0.00169238		516	A	96176	0	17	179	7	0.00211071		516	A	190590	0	34	208	20	0.00137468		516	A	149938	0	29	233	16	0.0018541		516	A	138612	0	26	153	7	0.00134188		516	A	169650	0	44
517	A	167304	0	70	373	81	0.00313202		517	A	96329	0	35	230	45	0.00321814		517	A	190866	0	67	459	102	0.00329027		517	A	150198	0	60	369	71	0.00332894		517	A	138753	0	31	334	78	0.00319272		517	A	170281	0	68
518	C	167633	52	43	13	0	0.000644265		518	C	96611	30	36	9	0	0.000776309		518	C	190721	61	60	9	0	0.000681624		518	C	150604	40	68	11	0	0.000790152		518	C	139008	43	45	8	0	0.000690608		518	C	170817	50	60
519	A	167663	0	59	372	22	0.00270185		519	A	97255	0	47	191	17	0.00262197		519	A	190720	0	58	385	23	0.00244337		519	A	150862	0	59	348	17	0.00281052		519	A	139195	0	35	298	12	0.00247854		519	A	171228	0	70
520	G	164145	70	42	0	15	0.000773706		520	G	95167	49	25	0	7	0.000851135		520	G	186724	61	52	0	22	0.000722992		520	G	147850	69	56	0	13	0.000933378		520	G	136748	52	38	0	9	0.000723959		520	G	167920	84	35
521	A	165592	0	80	63558	50	0.384608		521	A	96380	0	50	36206	15	0.376333		521	A	187548	0	92	66564	46	0.355653		521	A	149115	0	83	56106	31	0.377024		521	A	137533	0	67	52333	21	0.381152		521	A	169476	0	74
522	G	165208	67	50	0	24	0.00085347		522	G	95541	43	60	0	16	0.00124554		522	G	186902	103	107	0	40	0.0013376		522	G	148946	82	66	0	31	0.00120178		522	G	137299	109	39	0	34	0.00132557		522	G	169442	142	56
523	G	166808	60	46	0	42	0.000887248		523	G	96405	50	47	0	17	0.00118251		523	G	188037	96	85	0	49	0.00122316		523	G	150709	70	63	0	30	0.00108155		523	G	138428	73	43	0	24	0.00101136		523	G	172105	95	44
524	A	170290	0	46	384	16	0.00261906		524	A	97512	0	26	245	6	0.00284068		524	A	190588	0	66	457	8	0.00278611		524	A	154263	0	60	324	9	0.0025476		524	A	140829	0	35	314	8	0.00253499		524	A	176848	0	52
525	T	170748	77	0	31	197	0.00178626		525	T	97637	33	0	12	157	0.00206889		525	T	191033	85	0	41	275	0.00209911		525	T	154920	84	0	30	204	0.00205267		525	T	141129	78	0	27	153	0.00182811		525	T	177575	108	0
526	G	171079	132	42	0	43	0.00126842		526	G	97769	67	12	0	23	0.00104328		526	G	191488	110	66	0	70	0.00128468		526	G	155227	117	57	0	36	0.00135286		526	G	141347	99	35	0	49	0.00129469		526	G	177884	155	43
527	G	171186	94	32	0	35	0.000940497		527	G	98266	78	14	0	24	0.00118047		527	G	191224	135	69	0	61	0.00138581		527	G	155475	95	51	0	36	0.00117061		527	G	141374	93	46	0	45	0.00130151		527	G	178290	133	52
528	T	173533	97	0	28	331	0.00262774		528	T	99162	44	0	9	201	0.00256147		528	T	193209	156	0	53	347	0.00287771		528	T	157641	90	0	26	330	0.00282921		528	T	143366	96	0	22	297	0.00289469		528	T	181014	110	0
529	G	169758	99	18	0	27	0.000848266		529	G	95834	64	6	0	14	0.000876516		529	G	187199	114	31	0	52	0.00105236		529	G	154697	93	17	0	30	0.000904995		529	G	139906	82	10	0	38	0.000929195		529	G	178046	119	21
530	T	173031	91	0	27	338	0.00263537		530	T	98937	76	0	14	186	0.00278965		530	T	191710	91	0	25	400	0.00269157		530	T	157501	123	0	17	329	0.00297776		530	T	143188	78	0	23	260	0.00252116		530	T	181104	123	0
531	G	171909	95	26	0	24	0.00084347		531	G	94404	77	6	0	11	0.000995721		531	G	190401	114	54	0	16	0.000966381		531	G	156718	97	39	0	19	0.000989038		531	G	141503	96	20	0	25	0.000996445		531	G	180126	109	21
532	A	162185	0	67	443	21	0.00327404		532	A	91495	0	33	254	11	0.00325701		532	A	175354	0	62	422	16	0.00285137		532	A	149486	0	84	432	15	0.00355217		532	A	131658	0	48	352	16	0.0031597		532	A	172055	0	87
533	A	164816	0	144	358	18	0.00315503		533	A	95236	0	89	246	11	0.00363308		533	A	177973	0	139	373	20	0.00298922		533	A	151309	0	118	393	16	0.00348294		533	A	133760	0	88	333	17	0.00327452		533	A	174737	0	140
534	C	156589	30	104	11	0	0.000925991		534	C	86527	21	59	13	0	0.00107481		534	C	166876	36	90	27	0	0.000916848		534	C	145474	26	98	23	0	0.00101049		534	C	126280	30	79	9	0	0.000934431		534	C	167339	26	126
535	A	157522	0	24	233	7	0.00167596		535	A	89113	0	18	131	4	0.00171692		535	A	167973	0	26	240	9	0.00163717		535	A	146962	0	34	228	8	0.00183721		535	A	127453	0	22	179	13	0.00167905		535	A	168679	0	27
536	T	152253	65	0	8	223	0.00194413		536	T	83705	26	0	8	134	0.00200705		536	T	160560	73	0	15	277	0.00227329		536	T	142088	55	0	22	250	0.00230139		536	T	122012	48	0	18	200	0.00218011		536	T	163937	70	0
537	G	154081	95	11	0	51	0.00101894		537	G	84131	44	10	0	26	0.000950898		537	G	162871	83	14	0	43	0.000859576		537	G	144015	90	16	0	38	0.000999896		537	G	123658	77	20	0	54	0.00122111		537	G	165693	127	16
538	T	149733	120	0	24	376	0.00347285		538	T	83446	58	0	10	223	0.00348729		538	T	156366	130	0	15	431	0.00368367		538	T	140411	146	0	21	353	0.00370341		538	T	119682	104	0	16	318	0.0036597		538	T	162660	172	0
539	G	153033	120	20	0	30	0.00111087		539	G	87397	69	6	0	19	0.00107555		539	G	159691	145	14	0	34	0.00120858		539	G	143506	91	19	0	27	0.000954664		539	G	122307	91	9	0	40	0.00114466		539	G	165791	149	20
540	T	146778	60	0	11	246	0.00215972		540	T	79355	29	0	9	166	0.00257073		540	T	152748	76	0	9	252	0.00220625		540	T	138023	58	0	8	260	0.00236193		540	T	116894	48	0	10	186	0.00208736		540	T	160290	71	0
541	A	147293	0	51	232	34	0.00215217		541	A	79684	0	21	146	14	0.00227147		541	A	153096	0	28	219	43	0.00189424		541	A	138612	0	39	217	28	0.00204888		541	A	117028	0	28	154	38	0.00187989		541	A	160790	0	32
542	C	145692	75	97	18	0	0.00130412		542	C	80265	33	39	7	0	0.00098424		542	C	150636	82	109	12	0	0.00134762		542	C	137354	83	67	19	0	0.0012304		542	C	115787	78	79	11	0	0.00145094		542	C	159458	76	94
543	C	142229	267	72	22	0	0.00253816		543	C	77146	139	45	13	0	0.0025536		543	C	146498	350	84	18	0	0.00308537		543	C	134675	227	63	16	0	0.00227214		543	C	112566	207	106	13	0	0.00289608		543	C	156814	258	144
544	C	142673	89	60	20	0	0.00118453		544	C	77288	58	39	6	0	0.00133268		544	C	146994	103	78	13	0	0.00131978		544	C	135347	89	73	12	0	0.00128558		544	C	112891	65	75	10	0	0.00132872		544	C	157300	79	110
545	T	143834	57	0	11	277	0.0023986		545	T	77374	39	0	3	179	0.00285626		545	T	148677	70	0	14	342	0.00286527		545	T	135825	71	0	12	266	0.00256948		545	T	114123	54	0	14	261	0.00288285		545	T	158027	122	0
546	C	139309	26	153	2	0	0.00129927		546	C	76478	33	84	4	0	0.00158215		546	C	142397	37	138	8	0	0.00128514		546	C	132205	30	116	5	0	0.00114217		546	C	109844	33	80	5	0	0.00107425		546	C	154360	51	137
547	A	143692	0	17	274	13	0.00211564		547	A	81459	0	11	129	11	0.00185369		547	A	147680	0	18	274	17	0.00209236		547	A	135837	0	44	194	20	0.00189934		547	A	114153	0	16	186	10	0.00185716		547	A	158603	0	60
548	T	138855	78	0	13	200	0.00209571		548	T	73097	34	0	5	130	0.002312		548	T	141926	73	0	13	205	0.00205036		548	T	132120	70	0	16	188	0.00207387		548	T	108987	51	0	8	159	0.00200024		548	T	154457	93	0
549	G	131580	108	25	0	42	0.00132999		549	G	70718	59	7	0	33	0.00139993		549	G	132824	109	43	0	45	0.00148317		549	G	126330	73	32	0	38	0.00113196		549	G	102788	89	15	0	29	0.00129393		549	G	147518	116	30
550	G	126815	117	48	0	24	0.00149036		550	G	69306	55	17	0	13	0.00122645		550	G	126904	90	65	0	34	0.00148931		550	G	122413	78	37	0	27	0.00116001		550	G	98573	79	24	0	17	0.00121737		550	G	142986	90	31
551	C	128859	91	88	16	0	0.00151328		551	C	71086	56	61	14	0	0.00184284		551	C	128813	75	89	19	0	0.00142066		551	C	124774	88	69	17	0	0.00139452		551	C	100068	66	72	10	0	0.00147899		551	C	145374	86	120
552	C	126361	46	98	20	0	0.00129787		552	C	67963	48	47	12	0	0.00157439		552	C	126538	65	87	13	0	0.00130396		552	C	122658	67	78	19	0	0.00133705		552	C	98414	37	69	24	0	0.00132095		552	C	142768	52	119
553	A	125958	0	39	207	6	0.00200067		553	A	67746	0	18	143	5	0.00245033		553	A	126558	0	43	197	18	0.00203859		553	A	122005	0	53	228	7	0.00236056		553	A	98135	0	27	179	11	0.00221124		553	A	142095	0	72
554	T	125440	76	0	21	212	0.00246333		554	T	68248	36	0	14	101	0.00221252		554	T	125443	79	0	28	234	0.00271837		554	T	121959	102	0	13	194	0.00253364		554	T	97720	54	0	12	159	0.0023025		554	T	141982	88	0
555	G	124019	762	16	0	31	0.00652319		555	G	67209	543	18	0	8	0.00846613		555	G	124115	739	45	0	42	0.00665512		555	G	120254	752	33	0	30	0.00677732		555	G	96724	750	37	0	24	0.00838468		555	G	140393	1036	33
556	G	123744	68	27	0	20	0.000929338		556	G	67075	46	13	0	12	0.00105852		556	G	124004	64	49	0	21	0.00108061		556	G	119976	77	45	0	17	0.00115857		556	G	96559	43	27	0	14	0.000869934		556	G	140080	105	41
557	A	124822	0	39	281	85	0.00324462		557	A	67626	0	20	147	29	0.00289829		557	A	124833	0	34	331	102	0.003741		557	A	121327	0	37	307	73	0.00343699		557	A	97218	0	21	268	86	0.00385731		557	A	141097	0	38
558	C	124297	27	74	25	0	0.0010137		558	C	66816	25	30	9	0	0.000957854		558	C	124482	36	63	21	0	0.000963995		558	C	120674	43	51	20	0	0.000944694		558	C	96845	21	60	16	0	0.0010016		558	C	140347	31	55
559	C	124576	118	35	30	0	0.00146898		559	C	66896	72	52	15	0	0.00207785		559	C	124715	119	46	24	0	0.00151546		559	C	121089	100	39	18	0	0.00129657		559	C	97021	77	33	15	0	0.00128838		559	C	140508	128	70
560	T	125268	51	0	31	196	0.00221924		560	T	67371	32	0	16	129	0.00262724		560	T	125391	68	0	36	206	0.00247227		560	T	121849	65	0	30	190	0.00233896		560	T	97534	47	0	28	145	0.00225562		560	T	141253	72	0
561	T	124117	115	0	22	224	0.00290855		561	T	66565	63	0	12	106	0.00271915		561	T	124478	113	0	23	196	0.00266714		561	T	120581	117	0	25	206	0.00288603		561	T	96747	104	0	17	174	0.00304919		561	T	139920	121	0
562	G	124476	84	41	0	33	0.00126932		562	G	66342	64	20	0	17	0.00152241		562	G	125197	65	32	0	41	0.00110226		562	G	120728	66	50	0	27	0.00118448		562	G	97229	62	20	0	31	0.0011622		562	G	140267	84	42
563	G	122288	89	20	0	33	0.00116119		563	G	66068	36	17	0	11	0.000968699		563	G	122086	51	32	0	31	0.000933768		563	G	118690	54	35	0	22	0.000935209		563	G	95277	64	22	0	14	0.00104957		563	G	138357	85	24
564	T	123457	82	0	26	317	0.00344249		564	T	66397	47	0	13	174	0.00352426		564	T	123013	77	0	26	302	0.00329233		564	T	119959	82	0	20	327	0.00357622		564	T	95896	65	0	20	280	0.00380621		564	T	139441	97	0
565	G	122891	51	9	0	9	0.000561473		565	G	66182	29	4	0	10	0.000649723		565	G	122786	47	15	0	16	0.000635252		565	G	119286	63	29	0	11	0.000863471		565	G	95483	40	15	0	7	0.00064933		565	G	139027	73	18
566	A	122641	0	49	257	8	0.00256032		566	A	66501	0	42	164	2	0.00312777		566	A	121994	0	37	211	11	0.00212306		566	A	119237	0	71	268	3	0.00286824		566	A	95344	0	31	185	3	0.00229695		566	A	138841	0	73
567	A	121687	0	114	225	12	0.00288445		567	A	65781	0	58	156	1	0.00326842		567	A	120945	0	96	183	5	0.00234817		567	A	117955	0	82	304	6	0.0033233		567	A	94510	0	84	180	2	0.00281452		567	A	137485	0	137
568	T	121824	43	0	19	219	0.00230661		568	T	65680	23	0	13	131	0.00254263		568	T	121008	63	0	22	173	0.00213209		568	T	117985	77	0	18	177	0.00230538		568	T	94601	39	0	20	183	0.00255811		568	T	137685	57	0
569	T	121838	75	0	11	217	0.00248691		569	T	65640	44	0	11	142	0.00300122		569	T	121055	90	0	9	226	0.00268473		569	T	117976	71	0	14	246	0.00280566		569	T	94551	60	0	5	166	0.00244313		569	T	137536	87	0
570	G	121531	66	37	0	36	0.00114374		570	G	65654	71	19	0	14	0.00158406		570	G	120730	69	36	0	31	0.00112648		570	G	117772	84	24	0	19	0.00107835		570	G	94425	44	25	0	19	0.000931957		570	G	137359	66	30
571	T	122723	70	0	8	274	0.00286825		571	T	66664	41	0	3	159	0.00304512		571	T	121821	91	0	14	280	0.00316037		571	T	118855	75	0	13	276	0.00306256		571	T	95179	60	0	6	215	0.00295233		571	T	138489	85	0
572	G	122167	69	20	0	16	0.000859479		572	G	66050	31	11	0	7	0.000741862		572	G	121409	75	18	0	23	0.000955448		572	G	118236	105	22	0	7	0.00113333		572	G	94596	60	6	0	15	0.000856273		572	G	138122	85	23
573	T	118699	56	0	16	245	0.00267062		573	T	63175	25	0	13	122	0.00253265		573	T	117739	44	0	14	218	0.00234417		573	T	115076	50	0	18	212	0.00243317		573	T	91993	46	0	9	199	0.00276108		573	T	134362	53	0
574	G	121359	38	21	0	7	0.000543841		574	G	66171	36	9	0	8	0.000800955		574	G	119916	60	20	0	9	0.000742186		574	G	117531	61	27	0	9	0.000825314		574	G	94091	50	11	0	5	0.000701449		574	G	137291	79	27
575	A	116149	0	56	327	7	0.00335776		575	A	60269	0	32	225	4	0.00433058		575	A	115330	0	59	298	4	0.00313015		575	A	112937	0	46	357	4	0.00360378		575	A	89682	0	31	289	7	0.00364622		575	A	131581	0	79
576	A	115916	0	76	361	8	0.00383899		576	A	60266	0	51	177	2	0.00381641		576	A	114970	0	89	319	9	0.00362703		576	A	112765	0	79	329	10	0.00370682		576	A	89437	0	69	293	10	0.00415935		576	A	131521	0	106
577	G	115501	56	28	0	5	0.000770556		577	G	60117	36	17	0	10	0.00104796		577	G	114611	39	39	0	6	0.000732914		577	G	112142	50	31	0	7	0.000784719		577	G	89086	34	24	0	4	0.000695957		577	G	130985	114	30
578	A	116184	0	29	225	17	0.00233251		578	A	61195	0	15	142	15	0.00281069		578	A	114932	0	30	223	18	0.00235792		578	A	113264	0	34	235	18	0.0025339		578	A	89543	0	20	159	9	0.00209955		578	A	131838	0	38
579	T	114815	25	0	9	155	0.00164613		579	T	59872	15	0	1	93	0.00182055		579	T	113727	26	0	8	130	0.00144205		579	T	111539	37	0	3	188	0.00204413		579	T	88547	22	0	5	165	0.00216834		579	T	130377	22	0
580	A	116457	0	53	184	1	0.00204367		580	A	60072	0	29	93	1	0.00204754		580	A	116122	0	33	169	8	0.00180844		580	A	112696	0	38	194	4	0.00209413		580	A	90279	0	34	143	5	0.00201597		580	A	131747	0	53
581	C	113428	26	72	11	0	0.000960962		581	C	59279	7	32	5	0	0.000742253		581	C	112890	29	61	17	0	0.000947825		581	C	110438	28	66	11	0	0.00095076		581	C	88079	16	53	10	0	0.000896922		581	C	128830	23	73
582	A	107855	0	47	307	12	0.00339344		582	A	58313	0	21	154	8	0.00313824		582	A	103358	0	38	279	27	0.00332824		582	A	105361	0	65	310	9	0.00364461		582	A	80810	0	31	224	13	0.00331642		582	A	124624	0	85
583	A	107483	0	32	560	11	0.00561019		583	A	58363	0	16	349	2	0.00628823		583	A	102733	0	32	627	16	0.00657043		583	A	105264	0	24	488	9	0.00494946		583	A	80286	0	23	337	7	0.00457116		583	A	124425	0	41
584	T	107194	74	0	5	185	0.00246282		584	T	58226	61	0	1	119	0.00310858		584	T	102154	80	0	9	192	0.00275075		584	T	104756	58	0	6	193	0.00245332		584	T	79918	64	0	4	155	0.00279036		584	T	124076	102	0
585	C	107338	63	46	3	0	0.00104343		585	C	58314	22	26	5	0	0.000908873		585	C	102316	69	44	3	0	0.00113374		585	C	104973	62	46	7	0	0.00109552		585	C	80014	51	35	3	0	0.00111231		585	C	124216	72	57
586	A	107298	0	35	190	19	0.00227404		586	A	58240	0	10	130	2	0.00243819		586	A	102257	0	20	173	10	0.00198519		586	A	104778	0	37	177	6	0.00209968		586	A	80019	0	19	163	18	0.00249941		586	A	124004	0	37
587	C	107035	40	60	12	0	0.00104639		587	C	58214	25	41	7	0	0.00125399		587	C	101868	55	69	12	0	0.00133506		587	C	104534	56	75	10	0	0.00134884		587	C	79667	38	62	4	0	0.00130543		587	C	123832	61	85
588	G	108014	103	29	0	23	0.001435		588	G	59018	65	20	0	7	0.00155885		588	G	102371	97	28	0	30	0.0015141		588	G	105629	106	27	0	32	0.00156207		588	G	79995	67	24	0	26	0.00146259		588	G	124819	147	56
589	T	106273	86	0	12	130	0.00214542		589	T	57705	62	0	7	97	0.0028767		589	T	101150	93	0	8	132	0.00230351		589	T	103483	93	0	8	163	0.00255114		589	T	78985	73	0	11	123	0.00262075		589	T	122844	124	0
590	A	106214	0	35	156	11	0.00190182		590	A	57650	0	15	105	9	0.00223764		590	A	101190	0	30	178	5	0.00210495		590	A	103246	0	47	156	9	0.00205335		590	A	78896	0	23	135	7	0.00209136		590	A	122645	0	57
591	C	106235	20	59	10	0	0.000837765		591	C	57673	25	28	4	0	0.000988331		591	C	101261	22	58	5	0	0.000839415		591	C	103295	17	69	5	0	0.000880972		591	C	78942	25	47	4	0	0.000962732		591	C	122700	23	62
592	A	107699	0	22	181	13	0.00200559		592	A	58342	0	14	128	2	0.0024682		592	A	103557	0	17	176	6	0.00192165		592	A	104807	0	39	233	19	0.00277653		592	A	80413	0	20	157	6	0.00227575		592	A	124224	0	35
593	A	107721	0	51	254	12	0.00294279		593	A	59388	0	23	136	4	0.00274466		593	A	102410	0	43	237	12	0.00285128		593	A	104229	0	45	232	7	0.00272477		593	A	80245	0	46	176	6	0.0028413		593	A	123673	0	57
594	G	102532	45	12	0	34	0.000887528		594	G	55244	15	17	0	29	0.00110419		594	G	95904	31	15	0	36	0.000855022		594	G	99514	37	12	0	48	0.000974737		594	G	75088	26	13	0	30	0.000918922		594	G	118822	80	18
595	T	102403	140	0	10	216	0.00357411		595	T	55452	89	0	6	100	0.00351655		595	T	95482	165	0	6	207	0.00395886		595	T	99464	124	0	18	168	0.00311671		595	T	74774	107	0	10	150	0.00357076		595	T	118913	166	0
596	G	104649	74	17	0	42	0.00127092		596	G	58081	41	4	0	34	0.00136017		596	G	98408	52	8	0	60	0.00121941		596	G	101174	63	18	0	42	0.00121573		596	G	76985	38	12	0	57	0.00138988		596	G	121165	66	17
597	T	99788	72	0	17	194	0.00283601		597	T	52749	45	0	5	110	0.00303323		597	T	91728	63	0	6	166	0.00256192		597	T	97220	69	0	15	180	0.00271549		597	T	71852	53	0	7	127	0.00260257		597	T	116139	68	0
598	C	101860	39	37	6	0	0.000805027		598	C	55049	29	17	7	0	0.000962779		598	C	94185	53	33	12	0	0.00104051		598	C	98778	49	37	8	0	0.000951629		598	C	73507	28	30	3	0	0.000829853		598	C	118364	38	47
599	C	97104	112	50	23	0	0.00190517		599	C	50420	57	27	10	0	0.00186434		599	C	88358	101	48	12	0	0.00182213		599	C	95383	111	59	30	0	0.00209681		599	C	69670	93	24	16	0	0.001909		599	C	113732	119	60
600	T	96774	38	0	16	200	0.00262467		600	T	50415	14	0	4	104	0.00241991		600	T	87785	37	0	4	182	0.0025403		600	T	95233	43	0	8	207	0.00270914		600	T	69186	31	0	1	136	0.00242824		600	T	113517	45	0
601	C	96154	31	45	7	0	0.000863199		601	C	50208	18	9	4	0	0.000617431		601	C	87301	37	36	3	0	0.000870551		601	C	94732	29	43	9	0	0.000855044		601	C	68776	17	49	6	0	0.00104688		601	C	112856	35	75
602	T	96772	47	0	42	207	0.00305874		602	T	50607	31	0	15	159	0.00405082		602	T	88211	47	0	24	167	0.00269808		602	T	95273	53	0	22	198	0.00286545		602	T	69474	36	0	20	155	0.00303711		602	T	113801	73	0
603	T	96714	40	0	23	224	0.00296751		603	T	51078	36	0	5	101	0.00278006		603	T	87969	66	0	16	200	0.00320567		603	T	94777	75	0	10	217	0.00318643		603	T	69384	49	0	8	125	0.00262308		603	T	113225	88	0
604	C	92931	54	20	7	0	0.000871614		604	C	48029	21	11	4	0	0.000749547		604	C	83668	47	14	5	0	0.000788832		604	C	92017	44	31	6	0	0.000880272		604	C	65939	30	18	7	0	0.000834104		604	C	109481	39	39
605	T	96097	52	0	16	185	0.00263276		605	T	49205	28	0	6	123	0.00319073		605	T	87494	65	0	12	153	0.00262875		605	T	94477	75	0	27	213	0.00333414		605	T	68897	48	0	11	168	0.00329477		605	T	112423	76	0
606	C	89943	41	44	14	0	0.0011007		606	C	46910	40	22	4	0	0.00140695		606	C	79861	51	36	10	0	0.00121461		606	C	89615	65	55	10	0	0.00145065		606	C	62923	45	34	7	0	0.00136675		606	C	106545	55	48
607	A	91150	0	57	186	27	0.00296215		607	A	49926	0	26	114	10	0.00300445		607	A	80084	0	38	193	11	0.00302183		607	A	90399	0	55	228	18	0.00332968		607	A	64154	0	27	151	17	0.00303956		607	A	107960	0	74
608	G	84478	67	33	0	16	0.00137314		608	G	42990	35	11	0	12	0.00134915		608	G	73743	59	34	0	15	0.00146455		608	G	85589	72	37	0	19	0.00149552		608	G	58025	64	22	0	19	0.00180956		608	G	101550	103	34
609	G	85030	57	40	0	21	0.00138775		609	G	43890	36	14	0	15	0.00148098		609	G	74328	57	46	0	19	0.00164137		609	G	86323	64	46	0	29	0.00161023		609	G	58304	30	12	0	11	0.000909029		609	G	102215	81	45
610	C	85228	56	50	5	0	0.00130239		610	C	44648	24	24	5	0	0.00118706		610	C	73788	51	30	8	0	0.00120616		610	C	86023	49	47	9	0	0.0012206		610	C	58413	33	33	3	0	0.00118124		610	C	102189	47	52
611	A	81600	0	46	172	6	0.0027451		611	A	41370	0	19	119	7	0.00350496		611	A	70004	0	26	131	4	0.00229987		611	A	82698	0	48	184	8	0.00290213		611	A	55100	0	21	106	3	0.00235935		611	A	98146	0	78
612	G	80990	40	18	0	13	0.000876651		612	G	41061	22	11	0	4	0.000901098		612	G	69171	29	18	0	11	0.000838502		612	G	81999	41	26	0	16	0.00101221		612	G	54472	43	16	0	7	0.00121163		612	G	97439	87	26
613	A	84542	0	25	162	8	0.00230655		613	A	44699	0	9	86	5	0.00223719		613	A	72345	0	13	115	4	0.00182459		613	A	84675	0	36	172	12	0.00259817		613	A	57233	0	8	108	4	0.00209669		613	A	101281	0	31
614	A	77456	0	30	199	6	0.00303398		614	A	38002	0	7	107	3	0.00307879		614	A	65831	0	20	110	7	0.00208109		614	A	79171	0	20	188	9	0.0027409		614	A	51253	0	15	113	3	0.00255595		614	A	93603	0	39
615	T	79839	36	0	6	115	0.00196646		615	T	40192	29	0	3	57	0.00221437		615	T	67905	38	0	4	89	0.00192917		615	T	81302	62	0	13	163	0.00292736		615	T	53210	35	0	5	97	0.0025747		615	T	96297	60	0
616	G	74266	46	9	0	22	0.00103681		616	G	35748	22	8	0	14	0.00123084		616	G	62884	41	17	0	13	0.00112906		616	G	76649	52	33	0	23	0.00140902		616	G	48549	32	16	0	12	0.00123586		616	G	90323	53	19
617	A	75998	0	29	153	30	0.00278955		617	A	37654	0	22	79	6	0.00284166		617	A	64319	0	28	163	15	0.00320279		617	A	78761	0	47	206	27	0.00355506		617	A	49775	0	16	110	16	0.00285284		617	A	92665	0	45
618	A	72593	0	109	210	16	0.00461477		618	A	33948	0	33	127	9	0.0049782		618	A	61062	0	70	197	16	0.00463463		618	A	75106	0	63	246	13	0.00428727		618	A	47316	0	59	126	18	0.0042903		618	A	88563	0	110
619	C	72252	56	52	14	0	0.00168853		619	C	33440	24	26	8	0	0.00173445		619	C	61309	58	34	10	0	0.0016637		619	C	74235	72	50	15	0	0.00184549		619	C	47080	24	41	8	0	0.00155055		619	C	87335	76	53
620	C	71645	92	34	7	0	0.00185638		620	C	34107	34	6	2	0	0.00123142		620	C	59761	70	28	5	0	0.00172353		620	C	73388	96	43	4	0	0.00194855		620	C	46209	58	20	8	0	0.00186111		620	C	86716	115	49
621	A	68600	0	41	134	9	0.00268222		621	A	32870	0	25	103	3	0.0039854		621	A	57213	0	22	102	7	0.00228969		621	A	70315	0	41	129	14	0.0026168		621	A	44291	0	24	104	7	0.00304802		621	A	83479	0	47
622	G	67935	18	12	0	13	0.000632958		622	G	32456	12	4	0	7	0.000708652		622	G	56620	15	22	0	14	0.000900742		622	G	69431	28	16	0	30	0.00106581		622	G	43776	20	9	0	16	0.00102796		622	G	82490	51	10
623	A	68677	0	26	141	7	0.0025336		623	A	32874	0	10	67	1	0.0023727		623	A	57017	0	13	94	9	0.00203448		623	A	69868	0	21	147	10	0.00254766		623	A	44098	0	13	71	14	0.00222232		623	A	83156	0	33
624	A	67181	0	24	169	12	0.00305146		624	A	32715	0	9	78	1	0.0026899		624	A	55570	0	17	126	7	0.0026993		624	A	68645	0	27	200	8	0.00342341		624	A	43214	0	12	84	4	0.00231406		624	A	81687	0	38
625	G	66915	39	22	0	28	0.00133005		625	G	32541	15	17	0	7	0.00119849		625	G	55284	28	19	0	22	0.0012481		625	G	68096	66	43	0	54	0.00239368		625	G	42913	34	17	0	27	0.00181763		625	G	81089	95	26
626	A	71715	0	27	169	26	0.00309559		626	A	37117	0	5	100	10	0.00309831		626	A	59663	0	17	121	9	0.00246384		626	A	71565	0	33	157	18	0.00290645		626	A	46108	0	14	92	7	0.00245077		626	A	86631	0	46
627	C	63143	27	24	10	0	0.000966061		627	C	28633	13	17	6	0	0.00125729		627	C	51870	17	22	6	0	0.000867553		627	C	65326	31	41	7	0	0.00120932		627	C	40428	15	26	8	0	0.00121203		627	C	76795	32	39
628	A	61288	0	22	122	11	0.00252904		628	A	28373	0	6	72	2	0.00281958		628	A	49815	0	19	86	6	0.00222824		628	A	64019	0	24	161	7	0.00299911		628	A	39176	0	8	113	2	0.00313968		628	A	74626	0	32
629	T	65859	45	0	14	54	0.00171579		629	T	32295	16	0	2	29	0.00145533		629	T	53926	32	0	15	44	0.0016875		629	T	66991	61	0	6	77	0.00214954		629	T	42023	36	0	8	50	0.00223687		629	T	79214	64	0
630	A	57107	0	19	103	3	0.00218887		630	A	24463	0	8	30	1	0.00159424		630	A	46354	0	13	57	4	0.00159641		630	A	61146	0	22	80	1	0.00168449		630	A	36612	0	6	54	4	0.00174806		630	A	70312	0	26
631	G	57509	17	23	0	11	0.000886818		631	G	26301	6	0	0	13	0.000722406		631	G	45925	15	17	0	16	0.00104518		631	G	61624	14	19	0	11	0.000714008		631	G	36780	24	11	0	8	0.00116911		631	G	71327	44	23
632	A	52717	0	3	111	2	0.00220043		632	A	22252	0	7	28	2	0.00166277		632	A	42113	0	5	91	0	0.00227958		632	A	57654	0	12	116	2	0.00225483		632	A	34077	0	4	59	5	0.00199548		632	A	65453	0	14
633	T	53699	32	0	3	77	0.0020857		633	T	22800	16	0	1	26	0.00188596		633	T	42875	20	0	2	50	0.0016793		633	T	58565	36	0	2	93	0.00223683		633	T	34586	21	0	3	55	0.00228416		633	T	66793	52	0
634	T	54759	64	0	6	82	0.0027758		634	T	23915	36	0	0	41	0.00321974		634	T	43615	43	0	1	41	0.00194887		634	T	58813	56	0	2	90	0.00251645		634	T	35277	40	0	2	50	0.00260793		634	T	67591	74	0
635	G	49056	30	6	0	21	0.00116194		635	G	19213	14	4	0	12	0.00156144		635	G	39096	17	6	0	18	0.0010487		635	G	54907	33	16	0	17	0.00120203		635	G	31745	19	12	0	20	0.00160655		635	G	60886	24	16
636	T	50705	37	0	4	64	0.0020708		636	T	21565	20	0	0	23	0.00199397		636	T	39626	29	0	1	59	0.002246		636	T	56404	33	0	13	83	0.00228707		636	T	32702	28	0	3	52	0.00253807		636	T	63046	37	0
637	T	44921	33	0	7	66	0.0023597		637	T	16686	13	0	4	19	0.0021575		637	T	36191	23	0	1	54	0.00215523		637	T	51905	58	0	9	81	0.00285136		637	T	29480	15	0	1	44	0.00203528		637	T	55686	52	0
638	G	45294	28	28	0	6	0.00136883		638	G	16915	17	13	0	8	0.00224653		638	G	36368	37	21	0	8	0.00181478		638	G	52287	31	33	0	8	0.00137702		638	G	29599	17	15	0	10	0.00141897		638	G	56309	42	22
639	G	44394	29	23	0	12	0.00144164		639	G	16239	16	6	0	4	0.00160108		639	G	35828	24	28	0	3	0.00153511		639	G	51184	40	36	0	8	0.00164114		639	G	29353	22	19	0	4	0.00153306		639	G	54663	29	35
640	T	45950	38	0	1	110	0.00324266		640	T	17524	3	0	0	34	0.00211139		640	T	37494	28	0	2	90	0.00320051		640	T	52930	46	0	4	131	0.00341961		640	T	30590	20	0	3	57	0.00261523		640	T	57009	44	0
641	G	44360	32	12	0	6	0.00112714		641	G	15777	15	7	0	2	0.0015212		641	G	36011	41	8	0	9	0.00161062		641	G	51232	44	16	0	7	0.00130778		641	G	29489	13	5	0	4	0.000746041		641	G	53935	39	17
642	C	41674	49	38	6	0	0.00223161		642	C	14822	21	14	2	0	0.00249629		642	C	33244	40	33	9	0	0.00246661		642	C	48954	69	53	16	0	0.00281897		642	C	26979	28	21	5	0	0.00200156		642	C	50621	54	53
643	A	35891	0	38	102	6	0.00406787		643	A	13666	0	4	45	0	0.00358554		643	A	28920	0	13	80	3	0.0033195		643	A	42236	0	23	112	6	0.00333838		643	A	22892	0	9	62	3	0.00323257		643	A	43248	0	21
644	A	35575	0	32	79	11	0.00342937		644	A	13526	0	3	33	4	0.00295727		644	A	28712	0	25	57	12	0.00327389		644	A	42001	0	27	99	7	0.00316659		644	A	22696	0	10	53	13	0.00334861		644	A	42988	0	24
645	C	35649	7	19	0	0	0.000729333		645	C	13543	2	8	0	0	0.000738389		645	C	28752	5	11	0	0	0.000556483		645	C	41683	14	13	3	0	0.000719718		645	C	22745	8	10	0	0	0.000791383		645	C	42804	9	20
646	T	35406	20	0	1	88	0.00307857		646	T	13380	9	0	1	27	0.00276532		646	T	28808	14	0	4	58	0.00263816		646	T	41136	32	0	7	90	0.00313594		646	T	22666	15	0	1	52	0.00300009		646	T	42431	26	0
647	C	35779	13	5	1	0	0.000531038		647	C	13920	6	1	0	0	0.000502874		647	C	29070	17	2	1	0	0.000687994		647	C	41784	17	7	1	0	0.000598315		647	C	23020	8	2	1	0	0.000477845		647	C	43045	11	26
648	T	34046	19	0	1	64	0.00246725		648	T	12706	10	0	0	25	0.0027546		648	T	27630	17	0	0	56	0.00264206		648	T	38730	29	0	1	87	0.00302091		648	T	21534	17	0	2	67	0.00399368		648	T	40273	20	0
649	A	33811	0	7	61	1	0.00204076		649	A	12678	0	2	22	9	0.00260293		649	A	27378	0	4	59	7	0.0025568		649	A	38272	0	5	56	5	0.0017245		649	A	21320	0	4	30	1	0.00164165		649	A	39865	0	9
650	C	33808	18	21	2	0	0.00121273		650	C	12678	4	8	0	0	0.000946522		650	C	27321	13	27	4	0	0.00161048		650	C	38130	19	22	6	0	0.00123263		650	C	21280	7	20	2	0	0.00136278		650	C	39739	17	28
651	G	33917	31	12	0	10	0.00156264		651	G	12740	10	7	0	4	0.00164835		651	G	27418	28	15	0	10	0.00193304		651	G	38226	29	23	0	6	0.00151729		651	G	21326	26	5	0	3	0.0015943		651	G	39831	47	11
652	T	33899	33	0	2	70	0.00309744		652	T	12730	5	0	0	34	0.00306363		652	T	27437	25	0	3	66	0.00342603		652	T	38191	44	0	2	77	0.00322065		652	T	21353	20	0	1	35	0.00262258		652	T	39811	38	0
653	C	33883	17	13	3	0	0.00097394		653	C	12705	11	8	2	0	0.00165289		653	C	27437	25	10	0	0	0.00127565		653	C	38151	28	17	2	0	0.00123195		653	C	21345	15	8	2	0	0.00117123		653	C	39781	19	15
654	C	34128	25	13	3	0	0.00120136		654	C	12751	16	5	1	0	0.00172535		654	C	27607	14	14	7	0	0.00126779		654	C	38462	33	30	6	0	0.00179398		654	C	21511	15	12	3	0	0.00139464		654	C	40093	21	27
655	A	33902	0	16	69	5	0.00265471		655	A	12698	0	2	19	3	0.00189006		655	A	27464	0	15	56	3	0.00269444		655	A	38059	0	30	81	6	0.00307417		655	A	21377	0	9	36	6	0.00238574		655	A	39823	0	29
656	C	33275	6	10	3	0	0.000570999		656	C	12704	2	7	0	0	0.000708438		656	C	27074	6	18	1	0	0.000923395		656	C	37415	10	17	6	0	0.000881999		656	C	20988	6	14	2	0	0.00104822		656	C	39048	8	16
657	A	33508	0	11	62	2	0.00223827		657	A	12816	0	2	27	1	0.00234082		657	A	27203	0	11	63	3	0.00283057		657	A	37452	0	18	83	3	0.00277689		657	A	21061	0	3	30	4	0.0017568		657	A	39100	0	7
658	T	33560	34	0	2	54	0.00268176		658	T	12816	10	0	2	21	0.00257491		658	T	27210	27	0	2	35	0.00235208		658	T	37473	45	0	6	39	0.00240173		658	T	21089	23	0	3	27	0.00251316		658	T	39128	35	0
659	G	34107	17	4	0	36	0.00167121		659	G	13104	3	1	0	9	0.000992063		659	G	27518	19	8	0	22	0.00178065		659	G	38188	25	14	0	36	0.00196397		659	G	21359	20	8	0	19	0.00220048		659	G	39817	23	12
660	G	33854	19	19	0	20	0.00171324		660	G	13055	13	6	0	12	0.00237457		660	G	27680	29	24	0	17	0.0025289		660	G	37747	27	22	0	19	0.00180147		660	G	21396	14	11	0	16	0.00191625		660	G	39584	28	31
661	G	33435	14	9	0	14	0.00110662		661	G	12665	5	2	0	2	0.00071062		661	G	27363	16	8	0	11	0.0012791		661	G	36809	18	14	0	12	0.00119536		661	G	21385	12	7	0	7	0.00121581		661	G	38445	37	6
662	T	34444	19	0	5	27	0.00148066		662	T	13291	3	0	1	16	0.00150478		662	T	28107	17	0	5	28	0.00177892		662	T	37557	14	0	4	33	0.00135794		662	T	21833	19	0	2	24	0.0020611		662	T	39208	12	0
663	A	32637	0	6	47	0	0.00162392		663	A	12115	0	1	27	0	0.00231118		663	A	26703	0	4	32	1	0.00138561		663	A	35404	0	17	49	0	0.0018642		663	A	20686	0	0	41	0	0.00198202		663	A	36684	0	2
664	A	34146	0	25	56	7	0.00257717		664	A	13310	0	2	20	2	0.00180316		664	A	27804	0	19	49	6	0.00266149		664	A	36902	0	23	63	9	0.00257439		664	A	21818	0	13	33	5	0.00233752		664	A	38581	0	22
665	C	31639	13	16	6	0	0.00110623		665	C	11093	4	2	0	0	0.000540882		665	C	25964	5	3	4	0	0.000462178		665	C	34568	8	18	6	0	0.000925712		665	C	19997	5	5	2	0	0.00060009		665	C	35638	11	19
666	T	32170	16	0	2	57	0.00233136		666	T	11783	7	0	2	21	0.00254604		666	T	26189	21	0	3	46	0.00267288		666	T	34843	28	0	6	60	0.00269782		666	T	20169	4	0	5	29	0.00188408		666	T	36408	32	0
667	T	31002	16	0	2	28	0.00148378		667	T	10450	5	0	2	14	0.00200957		667	T	25158	17	0	2	18	0.00147071		667	T	33394	23	0	2	30	0.001647		667	T	19170	17	0	3	11	0.00161711		667	T	33871	21	0
668	A	26285	0	7	20	0	0.0010272		668	A	9560	0	3	15	0	0.00188285		668	A	21908	0	1	25	0	0.00118678		668	A	28827	0	4	36	1	0.00142228		668	A	16225	0	3	18	1	0.00135593		668	A	27966	0	5
669	T	26245	20	0	3	52	0.00285769		669	T	9682	8	0	0	14	0.00227226		669	T	21880	22	0	3	30	0.00251371		669	T	28731	23	0	3	49	0.00261042		669	T	16109	15	0	1	26	0.00260724		669	T	27900	21	0
670	G	25754	19	14	0	7	0.00155316		670	G	9303	4	1	0	1	0.000644953		670	G	21608	11	9	0	5	0.00115698		670	G	27948	27	12	0	5	0.00157435		670	G	15907	9	6	0	6	0.00132017		670	G	27251	11	8
671	G	27275	31	23	0	9	0.00230981		671	G	9496	25	4	0	1	0.00315922		671	G	22665	16	20	0	9	0.00198544		671	G	29455	16	31	0	5	0.0017654		671	G	17156	14	9	0	2	0.00145722		671	G	28979	16	22
672	G	24156	9	9	0	2	0.000827952		672	G	9054	2	2	0	2	0.000662691		672	G	20559	8	9	0	2	0.000924169		672	G	25809	6	19	0	2	0.00104615		672	G	14868	4	4	0	2	0.000672585		672	G	24745	31	12
673	A	24747	0	6	63	5	0.00299026		673	A	8998	0	4	21	2	0.00300067		673	A	21001	0	6	57	9	0.00342841		673	A	25464	0	14	75	6	0.00373076		673	A	15176	0	2	37	5	0.00289931		673	A	24632	0	14
674	C	24764	6	10	2	0	0.000726862		674	C	8983	5	12	1	0	0.00200378		674	C	21030	8	22	2	0	0.00152164		674	C	25152	4	20	1	0	0.000993957		674	C	15158	1	8	1	0	0.000659718		674	C	24380	16	12
675	G	24834	18	8	0	0	0.00104695		675	G	9078	13	0	0	1	0.00154219		675	G	21226	16	12	0	2	0.00141336		675	G	25023	16	4	0	5	0.000999081		675	G	15329	12	3	0	4	0.00123948		675	G	24414	19	10
676	T	24831	24	0	1	57	0.00330232		676	T	9067	4	0	1	18	0.00253667		676	T	21250	18	0	2	48	0.0032		676	T	24797	18	0	2	54	0.00298423		676	T	15355	7	0	1	26	0.00221426		676	T	24293	19	0
677	G	24871	13	2	0	2	0.000683527		677	G	9026	10	1	0	5	0.00177266		677	G	21358	16	1	0	2	0.000889596		677	G	24888	23	10	0	9	0.00168756		677	G	15383	22	0	0	4	0.00169018		677	G	24347	28	1
678	T	24812	7	0	1	42	0.00201515		678	T	9187	7	0	0	16	0.00250354		678	T	21363	7	0	2	40	0.00229369		678	T	24562	12	0	0	45	0.00232066		678	T	15371	7	0	1	54	0.00403357		678	T	24163	8	0
679	A	23917	0	14	45	5	0.00267592		679	A	8703	0	1	7	0	0.000919223		679	A	20787	0	6	38	8	0.00250156		679	A	23275	0	10	31	5	0.00197637		679	A	14853	0	4	22	4	0.00201979		679	A	22917	0	6
680	C	24267	6	12	3	0	0.000865373		680	C	8922	4	5	4	0	0.00145707		680	C	21070	8	16	6	0	0.00142383		680	C	23923	16	16	4	0	0.00150483		680	C	15084	4	8	2	0	0.000928136		680	C	23574	19	11
681	C	24065	32	16	0	0	0.0019946		681	C	8715	9	6	0	0	0.00172117		681	C	20932	25	17	1	0	0.00205427		681	C	23159	41	20	9	0	0.00302258		681	C	14853	21	8	1	0	0.00201979		681	C	22787	39	24
682	A	23931	0	19	53	15	0.00363545		682	A	8659	0	3	27	6	0.00415752		682	A	20859	0	8	43	31	0.00393116		682	A	22726	0	11	54	15	0.0035202		682	A	14701	0	13	36	15	0.00435345		682	A	22456	0	11
683	C	23663	16	8	2	0	0.00109876		683	C	8622	2	6	1	0	0.00104384		683	C	20697	3	11	2	0	0.000773059		683	C	22358	8	12	1	0	0.000939261		683	C	14580	7	6	1	0	0.000960219		683	C	22087	10	2
684	C	23855	20	15	1	0	0.00150912		684	C	8811	3	6	3	0	0.00136193		684	C	20912	11	11	1	0	0.00109985		684	C	22363	25	22	2	0	0.00219112		684	C	14765	9	7	2	0	0.0012191		684	C	22042	12	12
685	A	23683	0	13	53	7	0.00308238		685	A	8836	0	6	32	2	0.00452694		685	A	20722	0	7	38	5	0.00241289		685	A	22109	0	19	36	5	0.00271383		685	A	14663	0	6	22	8	0.00245516		685	A	21894	0	12
686	C	24140	8	24	1	0	0.00136703		686	C	9060	2	5	0	0	0.000772627		686	C	21055	9	11	0	0	0.000949893		686	C	22954	8	16	2	0	0.0011327		686	C	14925	7	11	1	0	0.00127303		686	C	22670	9	16
687	A	23569	0	15	113	5	0.00564301		687	A	8823	0	4	21	0	0.0028335		687	A	20827	0	9	98	1	0.00518558		687	A	21502	0	11	78	2	0.00423216		687	A	14805	0	7	45	9	0.00412023		687	A	21301	0	11
688	G	23507	16	6	0	15	0.001574		688	G	8804	4	1	0	4	0.00102226		688	G	20747	8	9	0	6	0.00110859		688	G	21237	18	5	0	5	0.00131845		688	G	14712	13	3	0	3	0.00129146		688	G	21107	13	4
689	G	24354	12	1	0	7	0.00082122		689	G	9193	7	1	0	2	0.00108778		689	G	21597	12	10	0	13	0.0016206		689	G	21916	12	6	0	10	0.00127761		689	G	15551	4	2	0	4	0.000643045		689	G	21853	10	2
690	A	25553	0	7	67	3	0.00301334		690	A	9376	0	5	18	2	0.00266638		690	A	22723	0	10	54	2	0.00290455		690	A	22570	0	7	56	0	0.00279132		690	A	16355	0	9	39	1	0.00299603		690	A	22678	0	15
691	G	25799	21	6	0	10	0.00143416		691	G	9395	4	2	0	2	0.000851517		691	G	22932	14	3	0	10	0.00117739		691	G	22586	29	3	0	8	0.00177101		691	G	16492	15	2	0	2	0.00115207		691	G	22735	23	5
692	A	26921	0	7	52	25	0.00312024		692	A	10146	0	5	22	10	0.00364676		692	A	23723	0	10	46	15	0.00299288		692	A	23477	0	18	75	18	0.00472803		692	A	17177	0	9	45	17	0.00413343		692	A	23742	0	19
693	A	26682	0	7	56	12	0.00281088		693	A	9818	0	2	38	0	0.00407415		693	A	23599	0	7	57	7	0.0030086		693	A	22820	0	8	74	5	0.00381245		693	A	17041	0	7	46	4	0.00334487		693	A	23327	0	13
694	C	27376	7	15	6	0	0.00102279		694	C	9956	3	24	1	0	0.00281237		694	C	24324	4	10	2	0	0.000657787		694	C	23424	27	29	2	0	0.00247609		694	C	17502	6	12	3	0	0.00119986		694	C	23855	3	22
695	A	26941	0	16	99	4	0.00441706		695	A	9901	0	1	25	2	0.002828		695	A	23407	0	11	41	10	0.00264878		695	A	22501	0	9	59	18	0.00382205		695	A	16799	0	3	42	6	0.00303589		695	A	23273	0	10
696	C	25960	6	13	5	0	0.000924499		696	C	9657	3	11	1	0	0.00155328		696	C	22427	7	14	1	0	0.00098096		696	C	21215	11	30	4	0	0.00212114		696	C	16219	4	10	4	0	0.00110981		696	C	22175	9	22
697	A	26298	0	14	75	3	0.00349836		697	A	9841	0	2	17	0	0.0019307		697	A	22547	0	14	49	3	0.00292722		697	A	21259	0	17	67	7	0.00428054		697	A	16408	0	4	38	2	0.00268162		697	A	22425	0	14
698	G	26593	18	5	0	13	0.00135374		698	G	10061	6	1	0	4	0.00109333		698	G	22740	17	3	0	6	0.00114336		698	G	21577	21	9	0	15	0.00208555		698	G	16534	9	4	0	4	0.00102818		698	G	22632	10	9
699	A	26778	0	5	38	8	0.00190455		699	A	9874	0	3	20	0	0.00232935		699	A	22692	0	8	37	0	0.00198308		699	A	21255	0	12	33	5	0.00235239		699	A	16593	0	7	26	0	0.00198879		699	A	22675	0	11
700	A	27364	0	11	54	2	0.00244847		700	A	9928	0	2	31	0	0.00332393		700	A	23252	0	11	41	1	0.00227937		700	A	21663	0	5	58	2	0.00300051		700	A	16953	0	8	28	1	0.0021825		700	A	22953	0	10
701	G	26246	9	5	0	7	0.000800122		701	G	9784	2	0	0	3	0.000511038		701	G	22165	7	6	0	6	0.000857207		701	G	20339	9	4	0	6	0.000934166		701	G	16215	8	2	0	4	0.000863398		701	G	22223	24	6
702	A	26434	0	11	89	1	0.00382084		702	A	10026	0	3	32	0	0.00349092		702	A	22176	0	7	71	4	0.00369769		702	A	20182	0	11	76	4	0.00450897		702	A	16324	0	8	52	5	0.00398187		702	A	22299	0	9
703	G	25988	8	2	0	14	0.000923503		703	G	9683	4	1	0	3	0.00082619		703	G	21720	7	12	0	9	0.00128913		703	G	19081	8	19	0	61	0.00461192		703	G	15951	2	4	0	9	0.00094038		703	G	21714	11	3
704	A	26305	0	5	88	2	0.00361148		704	A	9840	0	0	19	0	0.00193089		704	A	21768	0	2	51	5	0.00266446		704	A	18988	0	15	58	9	0.00431852		704	A	16069	0	4	40	2	0.00286265		704	A	21874	0	11
705	A	26340	0	7	33	3	0.0016325		705	A	9832	0	1	22	0	0.0023393		705	A	21764	0	3	28	0	0.00142437		705	A	18874	0	7	44	5	0.00296704		705	A	16067	0	6	19	2	0.00168046		705	A	21828	0	6
706	A	26369	0	5	57	4	0.00250294		706	A	9851	0	3	32	0	0.00355294		706	A	21789	0	7	36	0	0.00197347		706	A	18657	0	8	39	5	0.00278716		706	A	16065	0	3	35	1	0.00242764		706	A	21746	0	19
707	A	26956	0	5	52	5	0.00230004		707	A	10018	0	0	23	0	0.00229587		707	A	22453	0	4	35	5	0.00195965		707	A	19063	0	4	36	7	0.00246551		707	A	16369	0	2	37	1	0.00244364		707	A	22229	0	2
708	A	25791	0	3	54	1	0.00224885		708	A	9679	0	1	18	3	0.00227296		708	A	21078	0	6	47	5	0.00275168		708	A	17926	0	6	39	13	0.00323552		708	A	15598	0	3	32	4	0.00250032		708	A	21197	0	14
709	A	25526	0	7	96	4	0.0041918		709	A	9600	0	0	23	0	0.00239583		709	A	20805	0	6	71	1	0.0037491		709	A	17377	0	5	75	1	0.00466133		709	A	15414	0	3	82	2	0.00564422		709	A	20787	0	7
710	G	25460	5	2	0	3	0.000392773		710	G	9565	4	1	0	2	0.000731835		710	G	20791	10	7	0	3	0.000961955		710	G	17140	19	8	0	1	0.00163361		710	G	15365	18	3	0	2	0.00149691		710	G	20623	23	7
711	A	25773	0	6	53	10	0.00267722		711	A	9679	0	2	24	4	0.00309949		711	A	20892	0	5	33	3	0.00196247		711	A	17196	0	7	40	6	0.00308211		711	A	15482	0	6	37	7	0.00322956		711	A	20777	0	13
712	T	25642	13	0	3	60	0.00296389		712	T	9670	3	0	0	18	0.00217166		712	T	20808	8	0	4	38	0.00240292		712	T	17139	19	0	5	41	0.00379252		712	T	15442	18	0	1	29	0.00310841		712	T	20683	26	0
713	C	25486	21	15	0	0	0.00141254		713	C	9589	4	10	0	0	0.00146001		713	C	20636	7	7	3	0	0.000823803		713	C	16908	17	4	2	0	0.0013603		713	C	15342	9	5	1	0	0.000977708		713	C	20479	20	19
714	A	25589	0	16	53	3	0.00281371		714	A	9610	0	5	35	2	0.00437045		714	A	20752	0	10	36	4	0.00240941		714	A	16986	0	13	44	1	0.00341458		714	A	15415	0	4	37	2	0.00278949		714	A	20578	0	5
715	G	25632	10	4	0	8	0.000858302		715	G	9591	2	0	0	2	0.000417058		715	G	20777	6	7	0	7	0.000962603		715	G	16956	10	4	0	3	0.00100259		715	G	15395	7	0	0	3	0.000649562		715	G	20525	18	5
716	T	25641	34	0	11	44	0.003471		716	T	9665	7	0	3	14	0.00248319		716	T	20607	23	0	5	41	0.00334838		716	T	16889	24	0	3	57	0.00497365		716	T	15355	26	0	2	40	0.00442852		716	T	20470	29	0
717	G	25491	13	9	0	4	0.00101997		717	G	9630	4	0	0	1	0.000519211		717	G	20460	16	5	0	9	0.00146628		717	G	16694	20	3	0	7	0.00179705		717	G	15280	12	2	0	1	0.000981675		717	G	20440	17	3
718	G	25499	18	15	0	8	0.00160791		718	G	9605	3	1	0	3	0.000728787		718	G	20383	17	12	0	2	0.00152088		718	G	16713	11	5	0	7	0.00137617		718	G	15253	16	5	0	3	0.00157346		718	G	20406	16	9
719	C	25669	19	18	3	0	0.0015583		719	C	9582	3	7	2	0	0.00125235		719	C	20511	9	16	5	0	0.00146263		719	C	16713	9	12	2	0	0.00137617		719	C	15401	12	19	8	0	0.0025323		719	C	20479	13	20
720	A	25895	0	16	48	12	0.00293493		720	A	9637	0	3	21	6	0.003113		720	A	20439	0	19	41	9	0.0033759		720	A	16746	0	12	37	7	0.00334408		720	A	15431	0	10	26	5	0.00265699		720	A	20545	0	18
721	C	26048	4	13	2	0	0.000729423		721	C	10001	2	2	2	0	0.00059994		721	C	20695	6	13	2	0	0.00101474		721	C	16794	4	11	1	0	0.000952721		721	C	15568	0	11	0	0	0.000706578		721	C	20648	6	3
722	T	25148	14	0	0	46	0.00238588		722	T	9128	4	0	1	29	0.0037248		722	T	19842	13	0	3	38	0.0027215		722	T	16087	10	0	4	38	0.00323242		722	T	15007	9	0	0	29	0.00253215		722	T	19930	14	0
723	C	25146	6	18	2	0	0.00103396		723	C	9186	2	4	2	0	0.00087089		723	C	19802	7	19	0	0	0.001313		723	C	16133	5	20	0	0	0.00154962		723	C	14975	4	12	3	0	0.00126878		723	C	19942	15	19
724	G	24868	19	6	0	2	0.00108573		724	G	9077	4	2	0	2	0.000881348		724	G	19620	13	3	0	2	0.000917431		724	G	15876	16	0	0	2	0.00113379		724	G	14897	7	3	0	1	0.000738404		724	G	19732	19	2
725	T	25138	22	0	4	77	0.00409738		725	T	9161	7	0	1	27	0.00382054		725	T	19771	10	0	6	71	0.00440038		725	T	16005	11	0	1	38	0.00312402		725	T	15053	11	0	1	54	0.00438451		725	T	19852	12	0
726	T	24545	18	0	6	65	0.00362599		726	T	8911	6	0	1	26	0.00370329		726	T	19357	8	0	1	44	0.00273803		726	T	15631	9	0	5	36	0.00319877		726	T	14705	10	0	0	36	0.00312819		726	T	19535	10	0
727	C	24668	13	12	2	0	0.00109454		727	C	8962	5	3	3	0	0.0012274		727	C	19447	14	8	3	0	0.00128555		727	C	15725	10	4	0	0	0.000890302		727	C	14707	9	2	0	0	0.000747943		727	C	19619	18	10
728	C	24562	21	8	2	0	0.00126211		728	C	8928	5	7	3	0	0.00168011		728	C	19328	20	4	1	0	0.00129346		728	C	15578	17	7	5	0	0.0018616		728	C	14646	10	8	3	0	0.00143384		728	C	19535	27	15
729	A	24426	0	12	57	12	0.00331614		729	A	8849	0	2	17	3	0.00248616		729	A	19189	0	10	46	13	0.00359581		729	A	15461	0	9	30	10	0.00316926		729	A	14637	0	10	33	12	0.0037576		729	A	19405	0	16
730	C	24370	2	11	1	0	0.000574477		730	C	8795	1	14	1	0	0.00181922		730	C	19130	6	22	2	0	0.00156822		730	C	15387	5	10	2	0	0.00110483		730	C	14625	6	10	0	0	0.00109402		730	C	19332	8	9
731	A	24855	0	10	51	2	0.0025347		731	A	9055	0	2	10	0	0.00132523		731	A	19535	0	11	52	4	0.00342974		731	A	15619	0	3	42	0	0.00288111		731	A	14850	0	3	43	1	0.00316498		731	A	19579	0	14
732	T	24248	12	0	8	90	0.00453646		732	T	8671	5	0	0	48	0.00611233		732	T	18916	10	0	5	57	0.0038063		732	T	15256	9	0	2	49	0.00393288		732	T	14640	8	0	5	35	0.00327869		732	T	19206	9	0
733	G	24337	9	8	0	8	0.00102724		733	G	8752	7	0	0	5	0.00137112		733	G	18983	11	0	0	9	0.00105357		733	G	15330	12	2	0	6	0.00130463		733	G	14686	11	1	0	12	0.00163421		733	G	19320	15	4
734	T	24298	19	0	5	61	0.00349823		734	T	8744	10	0	1	16	0.00308783		734	T	18861	20	0	6	29	0.00291607		734	T	15267	16	0	5	29	0.00327504		734	T	14625	14	0	5	26	0.00307692		734	T	19280	19	0
735	G	24569	21	6	0	9	0.00146526		735	G	8903	11	1	0	5	0.00190947		735	G	19040	12	4	0	9	0.00131303		735	G	15357	17	5	0	6	0.00182327		735	G	14747	8	4	0	3	0.00101716		735	G	19461	24	6
736	G	24182	14	14	0	7	0.00144736		736	G	8569	3	5	0	3	0.0012837		736	G	18664	5	14	0	6	0.00133948		736	G	15070	24	10	0	13	0.00311878		736	G	14532	8	8	0	5	0.00144509		736	G	19150	21	9
737	G	24532	17	5	0	11	0.00134518		737	G	8626	7	4	0	3	0.001623		737	G	18889	8	11	0	3	0.0011647		737	G	15238	15	5	0	9	0.00190314		737	G	14688	10	5	0	9	0.00163399		737	G	19364	12	7
738	A	25039	0	8	51	2	0.0024362		738	A	8818	0	1	27	1	0.00328873		738	A	19226	0	6	44	2	0.00270467		738	A	15417	0	11	26	1	0.00246481		738	A	14882	0	6	40	0	0.00309098		738	A	19746	0	15
739	A	24469	0	25	40	1	0.00269729		739	A	8318	0	6	9	0	0.00180332		739	A	18583	0	15	24	0	0.00209869		739	A	14867	0	15	34	3	0.00349768		739	A	14548	0	19	17	0	0.00247457		739	A	19118	0	24
740	T	24429	11	0	8	34	0.00216955		740	T	8334	3	0	2	12	0.00203984		740	T	18486	8	0	1	29	0.00205561		740	T	14838	6	0	3	18	0.00181965		740	T	14474	10	0	2	30	0.00290175		740	T	19083	18	0
741	G	24427	20	2	0	9	0.00126909		741	G	8333	10	5	0	8	0.00276011		741	G	18448	9	4	0	6	0.00102992		741	G	14803	20	5	0	8	0.00222928		741	G	14433	13	4	0	3	0.00138571		741	G	19102	22	4
742	G	24425	28	8	0	15	0.00208802		742	G	8324	0	2	0	5	0.000840942		742	G	18430	9	9	0	10	0.00151926		742	G	14733	12	8	0	5	0.00169687		742	G	14420	7	7	0	3	0.00117892		742	G	19050	13	19
743	G	24705	8	3	0	3	0.000566687		743	G	8340	9	1	0	1	0.00131894		743	G	18571	3	7	0	3	0.000700016		743	G	14821	8	4	0	3	0.00101208		743	G	14516	14	5	0	3	0.00151557		743	G	19191	11	8
744	A	25005	0	13	55	13	0.00323935		744	A	8369	0	7	24	1	0.00382363		744	A	18831	0	7	39	6	0.0027614		744	A	14960	0	9	38	6	0.00354278		744	A	14686	0	6	27	4	0.00251941		744	A	19344	0	13
745	C	25098	4	8	3	0	0.000597657		745	C	8392	0	0	0	0	0		745	C	18886	6	8	3	0	0.000900138		745	C	15008	5	5	3	0	0.000866205		745	C	14705	3	9	1	0	0.000884053		745	C	19408	3	18
746	T	25189	18	0	5	58	0.00321569		746	T	8426	1	0	2	16	0.00225493		746	T	18933	8	0	4	36	0.00253526		746	T	15013	17	0	0	28	0.0029974		746	T	14703	8	0	2	25	0.00238047		746	T	19449	16	0
747	G	25198	11	3	0	9	0.000912771		747	G	8420	17	0	0	2	0.00225653		747	G	18937	13	8	0	6	0.00142578		747	G	15022	9	5	0	5	0.00126481		747	G	14702	7	5	0	7	0.00129234		747	G	19451	18	4
748	G	25246	7	6	0	6	0.000752594		748	G	8439	5	1	0	1	0.000829482		748	G	18980	8	3	0	8	0.00100105		748	G	15033	10	5	0	4	0.00126389		748	G	14758	5	3	0	3	0.000745358		748	G	19484	9	6
749	A	25963	0	17	73	0	0.00346647		749	A	8511	0	1	15	0	0.00187992		749	A	19537	0	10	43	1	0.00276399		749	A	15440	0	11	40	1	0.00336788		749	A	15183	0	8	33	3	0.00289798		749	A	19953	0	15
750	G	26101	5	4	0	2	0.00042144		750	G	8528	4	3	0	1	0.000938086		750	G	19691	6	3	0	5	0.000710985		750	G	15545	8	2	0	0	0.000643294		750	G	15238	22	1	0	1	0.00157501		750	G	20042	32	3
751	A	26509	0	3	60	60	0.00463993		751	A	8717	0	1	24	23	0.00550648		751	A	19911	0	4	52	54	0.00552458		751	A	15703	0	1	41	42	0.0053493		751	A	15419	0	5	46	57	0.00700435		751	A	20179	0	11
752	C	27089	6	12	9	0	0.000996715		752	C	9343	0	3	1	0	0.000428128		752	C	20667	3	15	1	0	0.00091934		752	C	16103	3	5	0	0	0.000496802		752	C	15750	2	7	0	0	0.000571429		752	C	20558	6	6
753	A	26815	0	13	80	20	0.00421406		753	A	8374	0	4	40	4	0.00573203		753	A	20007	0	5	51	8	0.00319888		753	A	15911	0	7	49	5	0.00383383		753	A	15649	0	4	41	7	0.0033229		753	A	20492	0	15
754	C	25913	8	10	4	0	0.000848995		754	C	8036	2	3	0	0	0.0006222		754	C	19203	4	11	2	0	0.000885278		754	C	15397	5	16	3	0	0.00155875		754	C	15170	5	9	0	0	0.000922874		754	C	19798	1	15
755	G	25483	18	6	0	3	0.00105953		755	G	7917	6	0	0	2	0.00101048		755	G	18731	11	9	0	2	0.00117452		755	G	15178	14	6	0	6	0.00171301		755	G	14872	14	4	0	2	0.00134481		755	G	19568	21	5
756	A	25838	0	8	53	14	0.0029027		756	A	8215	0	6	18	1	0.00304321		756	A	18974	0	5	42	6	0.0027933		756	A	15401	0	8	34	6	0.00311668		756	A	15044	0	10	46	2	0.00385536		756	A	19895	0	6
757	A	25274	0	18	61	9	0.00348184		757	A	7623	0	4	34	2	0.00524728		757	A	18539	0	7	45	5	0.0030746		757	A	15021	0	6	38	4	0.00319553		757	A	14711	0	4	39	7	0.00339882		757	A	19286	0	19
758	C	25334	3	7	4	0	0.000552617		758	C	7675	2	0	0	0	0.000260586		758	C	18608	2	12	1	0	0.000806105		758	C	15160	3	6	0	0	0.000593668		758	C	14761	1	9	0	0	0.000677461		758	C	19352	1	10
759	T	25433	17	0	5	62	0.0033028		759	T	7722	6	0	1	5	0.001554		759	T	18663	20	0	2	48	0.00375074		759	T	15189	11	0	4	41	0.00368688		759	T	14757	12	0	1	22	0.00237176		759	T	19367	14	0
760	G	25273	12	2	0	13	0.00106833		760	G	7615	2	1	0	2	0.000656599		760	G	18595	12	3	0	5	0.00107556		760	G	15081	3	0	0	5	0.000530469		760	G	14735	5	0	0	4	0.000610791		760	G	19237	11	2
761	A	25308	0	9	56	0	0.00256836		761	A	7586	0	2	11	1	0.0018455		761	A	18610	0	4	74	5	0.00445997		761	A	15038	0	7	47	0	0.0035909		761	A	14727	0	3	29	5	0.00251239		761	A	19277	0	8
762	A	25403	0	9	67	2	0.0030705		762	A	7627	0	4	46	0	0.00655566		762	A	18634	0	5	57	3	0.00348825		762	A	15080	0	4	46	0	0.00331565		762	A	14755	0	10	44	1	0.00372755		762	A	19312	0	14
763	A	25521	0	19	73	7	0.00387916		763	A	7792	0	4	32	1	0.00474846		763	A	18646	0	4	65	7	0.00407594		763	A	15199	0	11	36	9	0.00368445		763	A	14834	0	6	44	6	0.00377511		763	A	19371	0	13
764	C	25113	4	13	2	0	0.00075658		764	C	7401	1	1	1	0	0.000405351		764	C	18240	3	12	1	0	0.000877193		764	C	15029	4	2	1	0	0.000465766		764	C	14584	4	8	0	0	0.00082282		764	C	19124	3	7
765	A	25434	0	7	46	0	0.00208382		765	A	7490	0	1	19	1	0.00280374		765	A	18358	0	6	50	0	0.00305044		765	A	15186	0	5	36	1	0.00276571		765	A	14717	0	4	31	2	0.0025141		765	A	19266	0	6
766	T	25793	17	0	1	30	0.00186097		766	T	7867	5	0	0	8	0.00165247		766	T	18564	9	0	2	18	0.00156216		766	T	15338	7	0	3	28	0.00247751		766	T	14866	8	0	2	21	0.0020853		766	T	19575	5	0
767	G	25324	15	6	0	6	0.00106618		767	G	7211	2	1	0	5	0.00110942		767	G	18258	10	9	0	9	0.00153357		767	G	15139	16	5	0	6	0.00178347		767	G	14687	4	1	0	9	0.000953224		767	G	19115	9	4
768	G	25267	4	6	0	3	0.000514505		768	G	7234	4	1	0	5	0.00138236		768	G	18285	10	6	0	9	0.00136724		768	G	15196	8	4	0	1	0.000855488		768	G	14747	9	2	0	3	0.000949346		768	G	19225	6	8
769	A	26135	0	4	35	2	0.00156878		769	A	7559	0	0	21	1	0.00291044		769	A	18809	0	2	40	1	0.00228614		769	A	15658	0	4	33	1	0.00242687		769	A	15349	0	2	33	3	0.00247573		769	A	19716	0	5
770	T	25774	8	0	6	49	0.00244432		770	T	6968	1	0	0	9	0.00143513		770	T	18465	11	0	2	37	0.00270783		770	T	15465	7	0	3	26	0.00232784		770	T	15076	9	0	8	35	0.00344919		770	T	19390	10	0
771	G	26023	17	2	0	6	0.000960689		771	G	7105	3	0	0	5	0.00112597		771	G	18581	13	4	0	6	0.00123782		771	G	15672	13	1	0	5	0.00121235		771	G	15251	5	0	0	3	0.000524556		771	G	19665	8	2
772	T	25788	23	0	3	66	0.00356755		772	T	6915	2	0	1	17	0.00289226		772	T	18407	13	0	2	41	0.00304232		772	T	15602	12	0	0	33	0.00288425		772	T	15198	11	0	3	28	0.00276352		772	T	19417	25	0
773	C	25989	8	9	3	0	0.000769556		773	C	6991	3	1	1	0	0.000715205		773	C	18521	5	11	3	0	0.00102586		773	C	15761	2	7	4	0	0.000824821		773	C	15292	6	9	3	0	0.00117709		773	C	19576	6	11
774	A	25791	0	19	46	2	0.00259781		774	A	6843	0	0	10	2	0.00175362		774	A	18403	0	9	40	3	0.00282563		774	A	15611	0	2	46	1	0.00313881		774	A	15206	0	9	34	2	0.00295936		774	A	19407	0	14
775	T	26167	13	0	3	72	0.00336301		775	T	7072	6	0	2	15	0.00325226		775	T	18651	11	0	5	42	0.00310975		775	T	15867	16	0	4	33	0.00334027		775	T	15505	8	0	2	47	0.00367623		775	T	19761	12	0
776	C	25626	8	12	1	0	0.00081948		776	C	6664	0	4	0	0	0.00060024		776	C	18319	14	14	3	0	0.00169223		776	C	15517	6	6	1	0	0.000837791		776	C	15023	2	11	1	0	0.000931904		776	C	19204	18	15
777	A	25630	0	17	57	4	0.00304331		777	A	6704	0	9	11	4	0.00357995		777	A	18304	0	2	35	3	0.00218531		777	A	15559	0	2	41	1	0.00282795		777	A	15047	0	6	37	2	0.00299063		777	A	19273	0	13
778	G	25521	8	1	0	2	0.000431018		778	G	6630	1	0	0	0	0.00015083		778	G	18206	3	3	0	0	0.000329562		778	G	15361	5	5	0	1	0.000716099		778	G	14953	8	2	0	1	0.000735638		778	G	19045	12	0
779	A	25976	0	8	49	5	0.00238682		779	A	6789	0	0	16	0	0.00235675		779	A	18544	0	4	46	2	0.00280414		779	A	15615	0	2	36	0	0.00243356		779	A	15227	0	4	29	1	0.00223288		779	A	19474	0	6
780	A	25990	0	1	46	11	0.00223163		780	A	6774	0	1	17	1	0.00280484		780	A	18457	0	4	33	1	0.00205884		780	A	15567	0	1	36	1	0.00244106		780	A	15156	0	4	27	4	0.00230932		780	A	19413	0	6
781	G	26121	19	11	0	3	0.00126335		781	G	6789	7	2	0	0	0.00132567		781	G	18445	6	10	0	3	0.00103009		781	G	15604	5	6	0	3	0.000897206		781	G	15152	2	4	0	1	0.000461985		781	G	19410	15	3
782	G	26712	17	7	0	12	0.00134771		782	G	6922	1	7	0	1	0.0013002		782	G	18836	16	16	0	5	0.00196432		782	G	15952	5	14	0	5	0.00150451		782	G	15479	11	7	0	0	0.00116287		782	G	19768	14	7
783	G	27913	11	8	0	7	0.000931466		783	G	7178	9	1	0	0	0.00139315		783	G	19937	3	4	0	4	0.000551738		783	G	16762	4	9	0	3	0.00095454		783	G	16302	12	3	0	5	0.00122684		783	G	20648	17	8
784	G	28344	14	6	0	4	0.00084674		784	G	7090	2	1	0	3	0.000846262		784	G	19819	10	4	0	2	0.000807306		784	G	16639	3	4	0	2	0.000540898		784	G	16142	10	6	0	1	0.00105315		784	G	20444	16	9
785	C	28971	24	8	3	0	0.0012081		785	C	7037	3	2	1	0	0.000852636		785	C	20237	16	17	4	0	0.00182833		785	C	16963	7	12	2	0	0.00123799		785	C	16393	12	16	4	0	0.00195205		785	C	20609	16	14
786	C	29289	12	8	5	0	0.000853563		786	C	7071	2	6	0	0	0.00113138		786	C	20476	17	15	0	0	0.00156281		786	C	17164	16	10	3	0	0.00168958		786	C	16630	3	17	3	0	0.00138304		786	C	20843	12	24
787	T	29127	29	0	6	53	0.00302125		787	T	7019	3	0	0	16	0.00270694		787	T	20328	18	0	4	53	0.00368949		787	T	17032	14	0	7	27	0.00281822		787	T	16489	6	0	2	27	0.00212263		787	T	20678	10	0
788	G	29250	20	6	0	8	0.00116239		788	G	7086	6	3	0	5	0.00197573		788	G	20420	16	7	0	11	0.00166503		788	G	17123	16	7	0	4	0.00157683		788	G	16519	15	1	0	6	0.0013318		788	G	20802	11	3
789	G	29244	16	6	0	5	0.000923266		789	G	7033	5	0	0	1	0.000853121		789	G	20396	3	6	0	5	0.000686409		789	G	17114	6	7	0	2	0.000876475		789	G	16553	9	6	0	0	0.00090618		789	G	20766	7	2
790	A	30230	0	10	70	3	0.00274562		790	A	7007	0	0	15	0	0.00214072		790	A	21072	0	5	37	2	0.00208808		790	A	17618	0	3	40	0	0.00244069		790	A	16956	0	9	34	4	0.00277188		790	A	21275	0	8
791	A	30334	0	23	86	8	0.00385706		791	A	7033	0	4	23	10	0.00526091		791	A	21135	0	24	48	2	0.0035013		791	A	17690	0	17	58	3	0.00440927		791	A	16998	0	6	30	2	0.00223556		791	A	21323	0	23
792	A	30535	0	10	87	45	0.0046504		792	A	7064	0	1	13	7	0.00297282		792	A	21264	0	13	60	26	0.00465576		792	A	17846	0	9	54	21	0.00470694		792	A	17040	0	13	53	37	0.0060446		792	A	21477	0	16
793	C	30756	6	12	0	0	0.000585252		793	C	7082	6	1	1	0	0.00112962		793	C	21375	4	11	1	0	0.000748538		793	C	17978	0	10	0	0	0.000556235		793	C	17111	1	4	0	0	0.00029221		793	C	21597	7	16
794	A	31241	0	5	53	13	0.00227265		794	A	7275	0	3	24	1	0.0038488		794	A	21794	0	7	44	6	0.0026154		794	A	18305	0	8	45	2	0.00300464		794	A	17348	0	3	26	5	0.00195988		794	A	21943	0	9
795	T	31004	13	0	6	45	0.00206425		795	T	7182	3	0	0	13	0.00222779		795	T	21604	11	0	3	41	0.00254582		795	T	18149	8	0	4	34	0.00253457		795	T	17279	7	0	2	35	0.00254644		795	T	21797	10	0
796	G	31349	24	8	0	9	0.00130786		796	G	7252	4	1	0	2	0.000965251		796	G	21791	15	4	0	4	0.00105548		796	G	18417	16	2	0	3	0.00114025		796	G	17380	15	3	0	4	0.00126582		796	G	22012	16	8
797	C	31448	22	42	3	0	0.0021305		797	C	7259	4	13	0	0	0.00234192		797	C	21847	11	29	2	0	0.00192246		797	C	18487	16	25	1	0	0.00227187		797	C	17416	6	28	1	0	0.00200965		797	C	22089	8	23
798	C	31880	31	19	4	0	0.00169385		798	C	7315	9	6	0	0	0.00205058		798	C	22189	18	12	4	0	0.00153229		798	C	18765	16	15	2	0	0.00175859		798	C	17601	13	21	4	0	0.00215897		798	C	22351	14	21
799	C	31909	29	21	0	0	0.00156696		799	C	7253	5	8	0	0	0.00179236		799	C	22228	19	10	3	0	0.00143963		799	C	18787	16	15	4	0	0.00186299		799	C	17599	8	9	2	0	0.00107961		799	C	22350	29	15
800	A	32168	0	10	44	7	0.00189629		800	A	7394	0	1	12	1	0.00189343		800	A	22381	0	6	28	5	0.00174255		800	A	18955	0	11	31	0	0.00221577		800	A	17711	0	8	22	2	0.00180679		800	A	22541	0	13
801	G	31651	12	2	0	6	0.000631892		801	G	7116	0	0	0	0	0		801	G	22147	5	1	0	5	0.000496681		801	G	18692	2	1	0	1	0.000213995		801	G	17540	10	2	0	1	0.000741163		801	G	22234	4	12
802	A	32600	0	10	72	2	0.00257669		802	A	7533	0	1	16	1	0.00238949		802	A	22670	0	3	44	1	0.00211734		802	A	19185	0	8	45	3	0.00291895		802	A	17954	0	9	46	0	0.00306338		802	A	22786	0	4
803	G	32452	11	5	0	5	0.00064711		803	G	7342	3	0	0	0	0.000408608		803	G	22600	2	5	0	2	0.00039823		803	G	19021	3	0	0	0	0.00015772		803	G	17823	8	4	0	3	0.000841609		803	G	22771	3	2
804	A	33532	0	4	65	3	0.0021472		804	A	7631	0	1	28	2	0.00406238		804	A	23273	0	6	42	1	0.00210544		804	A	19633	0	6	34	5	0.00229206		804	A	18400	0	4	31	2	0.00201087		804	A	23491	0	7
805	A	33307	0	28	62	2	0.00276218		805	A	7539	0	3	20	0	0.0030508		805	A	22983	0	12	38	0	0.00217552		805	A	19430	0	7	27	1	0.00180134		805	A	18053	0	4	29	0	0.00182795		805	A	23135	0	14
806	T	31826	16	0	5	38	0.00185383		806	T	7259	5	0	0	10	0.0020664		806	T	21930	16	0	5	31	0.00237118		806	T	18490	6	0	5	23	0.00183883		806	T	17188	10	0	4	24	0.00221084		806	T	21960	7	0
807	T	31747	33	0	4	99	0.00428387		807	T	7202	11	0	1	8	0.00277701		807	T	21888	28	0	4	48	0.00365497		807	T	18463	25	0	3	49	0.0041705		807	T	17173	30	0	3	45	0.00454201		807	T	21995	24	0
808	G	31831	13	2	0	19	0.00106814		808	G	7240	0	0	0	4	0.000552486		808	G	21961	8	5	0	13	0.00118392		808	G	18525	9	1	0	5	0.000809717		808	G	17196	9	1	0	2	0.000697837		808	G	22067	15	2
809	A	31823	0	8	74	6	0.0027653		809	A	7246	0	0	33	2	0.00483025		809	A	21920	0	2	57	3	0.00282847		809	A	18537	0	7	54	1	0.00334466		809	A	17167	0	1	36	1	0.00221355		809	A	22121	0	5
810	A	31611	0	20	86	4	0.0034798		810	A	7090	0	5	20	0	0.00352609		810	A	21776	0	14	43	4	0.00280125		810	A	18378	0	15	42	4	0.00331919		810	A	17100	0	9	40	1	0.00292398		810	A	21780	0	17
811	A	31825	0	23	87	20	0.00408484		811	A	7167	0	4	12	2	0.00251151		811	A	21894	0	16	42	5	0.0028775		811	A	18535	0	13	47	5	0.00350688		811	A	17153	0	6	41	5	0.00303154		811	A	21936	0	10
812	C	32024	9	10	2	0	0.000655758		812	C	7200	3	9	1	0	0.00180556		812	C	21989	4	8	1	0	0.000591205		812	C	18626	5	10	0	0	0.000805326		812	C	17220	5	13	1	0	0.00110337		812	C	22064	5	16
813	T	32518	13	0	3	61	0.00236792		813	T	7317	6	0	0	11	0.00232336		813	T	22286	12	0	1	34	0.00210895		813	T	18851	11	0	4	38	0.00281152		813	T	17364	14	0	2	37	0.00305229		813	T	22505	11	0
814	T	32266	44	0	9	53	0.00328519		814	T	7224	12	0	0	17	0.0040144		814	T	22125	28	0	3	33	0.00289266		814	T	18773	18	0	2	28	0.00255686		814	T	17268	18	0	1	37	0.00324299		814	T	22154	31	0
815	G	32595	21	6	0	19	0.00141126		815	G	7334	16	2	0	4	0.00299973		815	G	22591	8	8	0	12	0.00123943		815	G	19009	16	8	0	8	0.00168341		815	G	17669	17	4	0	11	0.00181108		815	G	22399	22	6
816	G	33011	20	11	0	4	0.00106025		816	G	7232	6	4	0	2	0.00165929		816	G	22596	13	10	0	9	0.00141618		816	G	19073	8	10	0	3	0.00110103		816	G	17614	6	7	0	4	0.000965141		816	G	22437	8	5
817	A	31653	0	11	63	5	0.00249581		817	A	7194	0	3	5	0	0.00111204		817	A	21735	0	1	31	3	0.00161031		817	A	18594	0	3	34	1	0.00204367		817	A	16623	0	0	31	1	0.00192504		817	A	21507	0	3
818	T	31696	8	0	5	70	0.00261863		818	T	7246	2	0	2	16	0.00276014		818	T	21934	10	0	5	40	0.00250752		818	T	18732	7	0	3	37	0.00250908		818	T	16725	2	0	4	26	0.0019133		818	T	21599	6	0
819	C	31291	5	18	0	0	0.000735036		819	C	7064	4	7	0	0	0.00155719		819	C	21458	11	3	3	0	0.000792245		819	C	18578	12	5	1	0	0.000968888		819	C	16344	9	10	0	0	0.00116251		819	C	21172	6	24
820	T	31326	7	0	6	65	0.00248994		820	T	7086	3	0	0	19	0.00310471		820	T	21633	9	0	5	55	0.00318957		820	T	18660	8	0	3	45	0.00300107		820	T	16399	7	0	2	32	0.00250015		820	T	21238	9	0
821	T	31218	17	0	5	50	0.00230636		821	T	7077	9	0	1	14	0.00339127		821	T	21291	22	0	8	48	0.00366352		821	T	18465	17	0	2	39	0.00314108		821	T	16147	11	0	3	24	0.00235338		821	T	21044	11	0
822	G	31048	20	6	0	2	0.000901829		822	G	7067	0	0	0	2	0.000283006		822	G	21254	9	5	0	7	0.000988049		822	G	18471	8	5	0	1	0.000757945		822	G	16144	5	2	0	8	0.000929138		822	G	20976	9	2
823	A	31082	0	27	85	6	0.00379641		823	A	7086	0	2	24	1	0.00381033		823	A	21219	0	8	59	5	0.00339319		823	A	18478	0	17	59	1	0.00416712		823	A	16097	0	5	37	2	0.00273343		823	A	20970	0	12
824	G	31596	10	8	0	2	0.000632992		824	G	7309	5	1	0	0	0.000820906		824	G	21736	12	5	0	0	0.000782113		824	G	18782	5	8	0	3	0.000851879		824	G	16333	7	5	0	3	0.000918386		824	G	21404	10	3
825	A	32021	0	12	85	33	0.00405984		825	A	7296	0	2	17	7	0.0035636		825	A	22249	0	5	51	10	0.00296643		825	A	19094	0	6	68	8	0.00429454		825	A	16553	0	7	61	21	0.00537667		825	A	21343	0	9
826	C	32395	15	8	4	0	0.000833462		826	C	7322	11	2	0	0	0.00177547		826	C	22655	7	7	2	0	0.000706246		826	C	19322	1	9	1	0	0.000569299		826	C	16719	6	2	1	0	0.00053831		826	C	21492	6	10
827	A	33360	0	8	55	9	0.00215827		827	A	7757	0	5	18	3	0.00335181		827	A	23526	0	7	37	6	0.00212531		827	A	20089	0	11	34	5	0.00248892		827	A	17276	0	7	28	5	0.00231535		827	A	22124	0	10
828	T	32747	10	0	6	50	0.00201545		828	T	7403	6	0	1	11	0.00243145		828	T	23109	3	0	2	42	0.00203384		828	T	19666	8	0	0	40	0.00244076		828	T	16929	3	0	1	33	0.0021856		828	T	21795	9	0
829	C	32979	29	8	3	0	0.00121289		829	C	7462	4	3	1	0	0.0010721		829	C	23249	18	10	4	0	0.0013764		829	C	19873	22	8	2	0	0.00161022		829	C	17008	13	6	1	0	0.00117592		829	C	21872	20	11
830	C	33444	21	25	1	0	0.00140533		830	C	7689	6	1	2	0	0.0011705		830	C	23742	17	12	1	0	0.00126358		830	C	20265	25	10	1	0	0.00177646		830	C	17341	6	8	3	0	0.000980336		830	C	22199	16	15
831	A	32636	0	23	72	7	0.00312538		831	A	7257	0	1	9	1	0.00151578		831	A	22922	0	19	47	4	0.00305383		831	A	19680	0	12	41	1	0.0027439		831	A	16630	0	15	29	5	0.00294648		831	A	21540	0	21
832	G	33493	12	7	0	9	0.000835996		832	G	7630	2	2	0	0	0.000524246		832	G	23795	7	3	0	11	0.000882538		832	G	20308	12	4	0	5	0.00103408		832	G	17442	5	3	0	5	0.000745327		832	G	22267	16	6
833	G	33984	21	6	0	12	0.0011476		833	G	7685	2	1	0	2	0.000650618		833	G	24182	11	6	0	8	0.00103383		833	G	20511	14	7	0	8	0.00141388		833	G	17341	5	6	0	4	0.000865002		833	G	22322	8	5
834	C	33244	24	16	0	0	0.00120322		834	C	7562	2	11	1	0	0.00185136		834	C	23552	10	10	2	0	0.000934103		834	C	20213	6	9	1	0	0.00079157		834	C	16608	4	9	1	0	0.000842967		834	C	21588	8	22
835	T	33755	14	0	5	150	0.00500667		835	T	8084	0	0	3	26	0.00358733		835	T	24003	5	0	5	90	0.00416615		835	T	20613	10	0	3	88	0.00489982		835	T	16968	6	0	3	57	0.00388967		835	T	22026	10	0
836	T	32332	14	0	10	42	0.00204132		836	T	7063	5	0	0	14	0.00269008		836	T	23039	19	0	6	29	0.00234385		836	T	19843	14	0	10	26	0.00251978		836	T	16165	15	0	4	32	0.00315496		836	T	20966	16	0
837	T	32048	16	0	1	47	0.001997		837	T	7025	2	0	0	15	0.00241993		837	T	22792	7	0	0	30	0.00162338		837	T	19778	6	0	1	35	0.00212357		837	T	15972	8	0	4	32	0.00275482		837	T	20808	4	0
838	A	32120	0	14	41	6	0.00189913		838	A	7102	0	0	18	0	0.0025345		838	A	22800	0	11	31	7	0.00214912		838	A	19767	0	7	45	2	0.00273183		838	A	16058	0	7	32	1	0.00249097		838	A	20936	0	7
839	C	31186	7	30	8	0	0.00144296		839	C	6764	9	5	2	0	0.00236546		839	C	22190	4	13	2	0	0.000856242		839	C	19225	3	14	1	0	0.000936281		839	C	15567	3	15	3	0	0.00134901		839	C	20033	6	19
840	C	32282	69	24	5	0	0.00303575		840	C	7303	13	1	1	0	0.00205395		840	C	22891	30	13	5	0	0.00209689		840	C	19977	27	10	4	0	0.00205236		840	C	16115	18	11	4	0	0.00204778		840	C	20865	40	48
841	A	31486	0	25	50	5	0.00254081		841	A	6889	0	4	13	0	0.0024677		841	A	22509	0	9	34	3	0.00204363		841	A	19585	0	10	29	2	0.00209344		841	A	15626	0	2	31	4	0.00236785		841	A	20199	0	13
842	T	32166	8	0	3	43	0.00167879		842	T	7112	1	0	0	4	0.000703037		842	T	22807	9	0	3	28	0.00175385		842	T	19871	10	0	5	30	0.00226461		842	T	15960	13	0	2	28	0.00269424		842	T	20643	5	0
843	A	31167	0	6	22	0	0.000898386		843	A	6867	0	1	4	0	0.00072812		843	A	22558	0	8	25	1	0.00150723		843	A	19818	0	5	24	0	0.00146332		843	A	15548	0	5	21	1	0.00173656		843	A	20151	0	5
844	A	31159	0	11	62	2	0.00240701		844	A	6879	0	4	7	2	0.00188981		844	A	22446	0	5	47	2	0.00240577		844	A	19822	0	4	47	0	0.0025729		844	A	15499	0	5	21	2	0.00180657		844	A	20177	0	8
845	T	31697	27	0	5	50	0.002587		845	T	7048	4	0	0	9	0.00184449		845	T	22959	14	0	1	22	0.00161157		845	T	20264	11	0	3	32	0.00227004		845	T	15834	5	0	0	28	0.00208412		845	T	20503	14	0
846	G	31340	35	4	0	24	0.00201021		846	G	6862	5	3	0	5	0.00189449		846	G	22854	13	9	0	9	0.00135644		846	G	20304	12	7	0	2	0.00103428		846	G	15663	9	5	0	6	0.00127689		846	G	20246	18	2
847	G	31747	24	8	0	4	0.00113397		847	G	7059	9	2	0	1	0.00169996		847	G	23034	17	7	0	3	0.00117218		847	G	20728	14	10	0	4	0.00135083		847	G	15945	5	9	0	6	0.00125431		847	G	20666	7	7
848	C	32447	6	22	6	0	0.00104786		848	C	6935	6	4	1	0	0.00158616		848	C	23983	10	27	6	0	0.00179294		848	C	21565	16	23	2	0	0.00190123		848	C	16473	9	12	2	0	0.00139622		848	C	20947	13	16
849	A	33404	0	22	81	6	0.00326308		849	A	7149	0	1	24	2	0.00377675		849	A	25022	0	11	50	5	0.00263768		849	A	22446	0	15	56	4	0.00334135		849	A	17030	0	9	35	3	0.00275984		849	A	21452	0	15
850	G	33465	28	4	0	4	0.00107575		850	G	7161	4	1	0	0	0.000698227		850	G	25135	21	5	0	1	0.0010742		850	G	22463	12	3	0	4	0.000845835		850	G	17067	13	2	0	5	0.00117185		850	G	21467	18	4
851	C	34770	17	29	2	0	0.0013805		851	C	7913	5	2	0	0	0.00088462		851	C	26422	12	19	0	0	0.00117326		851	C	23440	10	23	1	0	0.00145051		851	C	17820	6	24	0	0	0.0016835		851	C	22303	12	20
852	A	35424	0	8	52	5	0.00183491		852	A	7900	0	1	10	0	0.00139241		852	A	27247	0	4	33	1	0.00139465		852	A	23994	0	8	34	4	0.00191715		852	A	18191	0	1	26	3	0.00164917		852	A	22584	0	1
853	A	35325	0	7	46	7	0.00169851		853	A	7891	0	9	6	1	0.00202763		853	A	27273	0	7	43	8	0.00212665		853	A	23947	0	3	42	6	0.0021297		853	A	18185	0	2	35	6	0.00236459		853	A	22480	0	8
854	T	35749	14	0	2	44	0.00167837		854	T	8043	4	0	1	9	0.00174064		854	T	27580	14	0	2	36	0.00188542		854	T	24267	10	0	1	42	0.00218404		854	T	18380	14	0	1	31	0.00250272		854	T	22752	14	0
855	C	35462	23	22	1	0	0.00129716		855	C	7947	6	23	0	0	0.00364918		855	C	27517	13	42	1	0	0.00203511		855	C	24295	15	40	3	0	0.00238732		855	C	18268	10	27	0	0	0.0020254		855	C	22572	16	32
856	C	35538	28	48	0	0	0.00213856		856	C	7987	2	13	1	0	0.00200326		856	C	27553	17	23	3	0	0.00156063		856	C	24415	9	32	1	0	0.00172025		856	C	18275	18	17	0	0	0.00191518		856	C	22627	16	28
857	T	35461	32	0	9	75	0.0032712		857	T	7954	5	0	0	19	0.00301735		857	T	27544	23	0	3	53	0.00286814		857	T	24358	18	0	5	69	0.00377699		857	T	18256	17	0	2	58	0.00421779		857	T	22569	27	0
858	G	35511	27	12	0	13	0.00146433		858	G	7953	16	1	0	3	0.00251477		858	G	27616	16	8	0	15	0.00141222		858	G	24395	22	9	0	6	0.0015167		858	G	18289	14	5	0	4	0.00125759		858	G	22605	23	3
859	G	36061	34	14	0	13	0.00169158		859	G	8072	10	2	0	0	0.00148662		859	G	28079	22	11	0	5	0.00135332		859	G	24804	11	13	0	10	0.00137075		859	G	18612	18	4	0	3	0.00134322		859	G	22996	14	8
860	C	37773	34	21	2	0	0.00150901		860	C	8438	1	9	3	0	0.00154065		860	C	30414	18	29	6	0	0.00174262		860	C	26466	18	20	3	0	0.00154916		860	C	19790	10	13	2	0	0.00126326		860	C	24179	11	25
861	A	39126	0	13	78	7	0.00250473		861	A	8710	0	3	22	3	0.0032147		861	A	32154	0	10	62	5	0.00239473		861	A	27576	0	18	55	4	0.00279228		861	A	20623	0	13	46	2	0.00295786		861	A	24912	0	9
862	T	39394	10	0	9	61	0.00203077		862	T	8702	2	0	0	10	0.00137899		862	T	32414	9	0	7	43	0.0018202		862	T	27659	6	0	4	59	0.00249467		862	T	20755	4	0	3	57	0.00308359		862	T	25068	11	0
863	A	39707	0	17	35	12	0.00161181		863	A	8960	0	0	9	1	0.00111607		863	A	32662	0	5	37	4	0.00140836		863	A	28054	0	6	36	5	0.00167534		863	A	20822	0	3	36	4	0.00206512		863	A	25259	0	5
864	C	39381	8	17	2	0	0.00068561		864	C	8974	4	3	1	0	0.000891464		864	C	32558	5	24	2	0	0.000952147		864	C	27976	6	21	0	0	0.000965113		864	C	20733	5	16	2	0	0.00110934		864	C	25151	3	13
865	A	40215	0	16	83	38	0.00340669		865	A	9384	0	1	38	5	0.00468883		865	A	33454	0	9	74	33	0.00346745		865	A	28628	0	12	77	20	0.00380746		865	A	21271	0	10	49	15	0.00347891		865	A	25788	0	16
866	C	40076	8	33	2	0	0.00107296		866	C	9340	1	3	2	0	0.000642398		866	C	33417	12	21	3	0	0.0010773		866	C	28587	9	13	5	0	0.000944485		866	C	21214	6	20	5	0	0.0014613		866	C	25687	10	8
867	C	40952	62	19	2	0	0.00202676		867	C	10022	18	5	0	0	0.00229495		867	C	34342	43	16	6	0	0.00189273		867	C	29310	31	14	2	0	0.00160355		867	C	21819	24	12	5	0	0.0018791		867	C	26349	30	29
868	A	40983	0	12	69	1	0.00200083		868	A	10034	0	1	24	2	0.00269085		868	A	34446	0	10	53	3	0.00191604		868	A	29366	0	12	48	2	0.00211129		868	A	21870	0	13	31	0	0.00201189		868	A	26402	0	13
869	T	41038	33	0	4	43	0.00194941		869	T	10049	13	0	0	11	0.0023883		869	T	34496	14	0	2	34	0.00144944		869	T	29406	15	0	0	34	0.00166633		869	T	21900	13	0	2	29	0.00200913		869	T	26442	12	0
870	A	41498	0	21	58	3	0.001976		870	A	10301	0	4	16	1	0.00203864		870	A	34865	0	15	50	1	0.00189302		870	A	29878	0	15	49	0	0.00214204		870	A	22184	0	7	33	1	0.00184818		870	A	26890	0	9
871	G	41593	29	9	0	9	0.00113		871	G	10319	3	4	0	0	0.00067836		871	G	34934	12	11	0	9	0.000916013		871	G	29952	21	16	0	2	0.00130208		871	G	22229	14	5	0	6	0.00112466		871	G	27014	11	13
872	G	42584	21	10	0	9	0.00093932		872	G	10937	5	9	0	0	0.00128006		872	G	35853	13	12	0	3	0.000780967		872	G	30712	18	5	0	3	0.000846575		872	G	22806	8	5	0	5	0.000789266		872	G	27825	12	4
873	A	44134	0	15	93	10	0.00267368		873	A	11250	0	1	24	2	0.0024		873	A	37248	0	11	82	4	0.00260417		873	A	31873	0	7	68	7	0.00257271		873	A	23718	0	12	49	6	0.00282486		873	A	28835	0	5
874	A	44619	0	10	102	56	0.00376521		874	A	11403	0	4	28	6	0.00333246		874	A	37725	0	12	65	45	0.00323393		874	A	32217	0	6	69	25	0.00310395		874	A	24008	0	7	48	27	0.00341553		874	A	29129	0	12
875	C	44817	12	36	5	0	0.00118259		875	C	11427	3	8	1	0	0.00105014		875	C	37899	14	31	4	0	0.00129291		875	C	32516	13	29	2	0	0.00135318		875	C	24057	6	22	5	0	0.00137174		875	C	29399	2	19
876	G	45552	34	13	0	4	0.0011196		876	G	11908	7	1	0	0	0.000671817		876	G	38472	39	11	0	10	0.00155958		876	G	33040	30	10	0	8	0.00145278		876	G	24416	10	10	0	7	0.00110583		876	G	30076	34	5
877	A	45551	0	14	85	198	0.00652016		877	A	11770	0	4	38	29	0.00603229		877	A	38466	0	11	63	162	0.00613529		877	A	33080	0	16	78	82	0.00532044		877	A	24387	0	5	44	112	0.00660188		877	A	30020	0	10
878	C	45696	7	19	5	0	0.000678396		878	C	11777	4	2	1	0	0.000594379		878	C	38628	12	11	1	0	0.000621311		878	C	33253	12	15	3	0	0.000902174		878	C	24506	1	11	4	0	0.000652901		878	C	30125	3	9
879	A	46297	0	28	123	24	0.00377994		879	A	12178	0	1	36	7	0.00361307		879	A	39136	0	23	123	20	0.00424162		879	A	33826	0	28	113	7	0.00437533		879	A	24802	0	9	69	3	0.00326587		879	A	30742	0	21
880	C	46525	9	36	3	0	0.0010317		880	C	12210	2	1	1	0	0.0003276		880	C	39279	5	19	5	0	0.000738308		880	C	33918	8	32	3	0	0.00126776		880	C	24915	5	17	3	0	0.00100341		880	C	30828	5	17
881	A	46915	0	8	103	9	0.00255782		881	A	12445	0	3	35	2	0.00321414		881	A	39596	0	6	84	6	0.00242449		881	A	34208	0	9	75	5	0.00260173		881	A	25060	0	8	32	4	0.00175579		881	A	31028	0	11
882	T	46205	25	0	11	110	0.00315983		882	T	12365	5	0	3	32	0.00323494		882	T	39263	31	0	9	80	0.00305631		882	T	34052	13	0	11	85	0.00320099		882	T	24865	16	0	5	47	0.00273477		882	T	30686	19	0
883	T	46374	35	0	0	101	0.00293268		883	T	12497	10	0	0	36	0.00368088		883	T	39428	23	0	4	98	0.00317034		883	T	34324	24	0	6	72	0.00297168		883	T	24949	14	0	1	45	0.00240491		883	T	30903	17	0
884	T	46338	36	0	5	78	0.00256809		884	T	12486	8	0	1	21	0.00240269		884	T	39419	18	0	2	81	0.00256222		884	T	34362	29	0	1	72	0.0029684		884	T	24959	15	0	0	29	0.00176289		884	T	30918	23	0
885	C	46292	15	34	3	0	0.0011233		885	C	12478	1	12	1	0	0.00112197		885	C	39404	24	28	5	0	0.00144655		885	C	34358	14	19	1	0	0.00098958		885	C	24948	16	23	2	0	0.00164342		885	C	30940	14	37
886	C	46510	41	16	7	0	0.00137605		886	C	12484	10	4	3	0	0.00136174		886	C	39608	31	14	6	0	0.00128762		886	C	34502	28	21	5	0	0.00156513		886	C	25057	17	7	5	0	0.00115736		886	C	31095	15	15
887	A	46353	0	13	86	6	0.00226523		887	A	12474	0	2	32	0	0.00272567		887	A	39555	0	8	69	3	0.0020225		887	A	34484	0	12	58	6	0.00220392		887	A	25021	0	8	62	3	0.00291755		887	A	30949	0	14
888	A	45820	0	12	61	4	0.00168049		888	A	12448	0	4	46	1	0.00409704		888	A	39105	0	8	45	2	0.00140647		888	A	34288	0	7	53	6	0.00192487		888	A	24736	0	4	42	1	0.00190006		888	A	30704	0	19
889	A	46045	0	5	121	7	0.00288848		889	A	12576	0	6	26	2	0.00270356		889	A	39201	0	3	110	7	0.00306115		889	A	34678	0	11	91	1	0.00297018		889	A	24824	0	10	47	5	0.00249758		889	A	30976	0	9
890	G	46032	18	5	0	6	0.000629997		890	G	12558	2	3	0	1	0.000477783		890	G	39292	12	11	0	5	0.000712613		890	G	34795	11	4	0	4	0.000546055		890	G	24861	5	6	0	5	0.000643578		890	G	30975	22	2
891	A	46975	0	6	100	120	0.00481107		891	A	13164	0	1	32	17	0.00379824		891	A	40202	0	6	76	82	0.0040794		891	A	35639	0	7	92	59	0.00443335		891	A	25430	0	2	55	72	0.00507275		891	A	31694	0	8
892	G	47856	51	5	0	9	0.00135824		892	G	13244	13	2	0	4	0.00143461		892	G	40917	32	12	0	7	0.00124643		892	G	36182	51	9	0	4	0.00176884		892	G	25957	32	4	0	3	0.00150248		892	G	32276	74	7
893	C	47389	28	21	0	0	0.001034		893	C	13644	8	6	0	0	0.00102609		893	C	40719	23	40	3	0	0.00162086		893	C	36167	21	20	5	0	0.00127188		893	C	25522	13	23	3	0	0.00152809		893	C	31962	22	43
894	C	47912	26	13	10	0	0.00102271		894	C	13859	3	4	0	0	0.000505087		894	C	41121	34	34	6	0	0.00179957		894	C	36594	29	14	6	0	0.00133902		894	C	25880	19	10	4	0	0.00127512		894	C	32246	26	20
895	C	47258	28	26	10	0	0.00135427		895	C	13499	21	4	0	0	0.00185199		895	C	40730	29	32	2	0	0.00154677		895	C	36301	31	24	3	0	0.00159775		895	C	25572	20	40	3	0	0.00246363		895	C	31997	17	21
896	T	47306	36	0	6	91	0.00281148		896	T	13527	22	0	3	39	0.00473128		896	T	40763	27	0	3	85	0.00282119		896	T	36406	29	0	7	75	0.00304895		896	T	25637	26	0	7	38	0.00276943		896	T	32123	18	0
897	G	46930	20	1	0	14	0.000745792		897	G	13411	7	1	0	9	0.00126762		897	G	40454	29	11	0	11	0.00126069		897	G	36117	16	7	0	8	0.000858322		897	G	25354	7	4	0	8	0.000749389		897	G	31815	16	11
898	A	47308	0	8	80	8	0.00202926		898	A	13520	0	2	18	1	0.00155325		898	A	40618	0	2	50	8	0.00147718		898	A	36323	0	9	60	7	0.00209234		898	A	25497	0	3	38	4	0.00176491		898	A	32091	0	11
899	T	47063	22	0	28	64	0.00242229		899	T	13348	6	0	5	18	0.00217261		899	T	40477	18	0	21	49	0.00217407		899	T	36159	16	0	15	46	0.00212948		899	T	25329	12	0	21	36	0.00272415		899	T	31858	15	0
900	T	47146	33	0	16	117	0.00352098		900	T	13401	8	0	2	23	0.0024625		900	T	40505	19	0	11	96	0.00311073		900	T	36316	26	0	8	73	0.00294636		900	T	25362	17	0	6	76	0.00390348		900	T	32047	23	0
901	T	47159	20	0	5	141	0.00352001		901	T	13425	7	0	3	39	0.00364991		901	T	40563	25	0	6	93	0.00305697		901	T	36327	22	0	5	87	0.00313816		901	T	25352	14	0	6	82	0.00402335		901	T	32016	15	0
902	T	47097	14	0	4	93	0.00235684		902	T	13408	7	0	0	23	0.00223747		902	T	40420	18	0	1	81	0.00247402		902	T	36229	28	0	6	82	0.00320185		902	T	25338	5	0	4	57	0.00260478		902	T	31991	23	0
903	C	46713	23	17	8	0	0.00102755		903	C	13314	6	1	4	0	0.000826198		903	C	40200	16	26	2	0	0.00109453		903	C	36064	15	13	4	0	0.000887311		903	C	25180	7	17	1	0	0.000992851		903	C	31817	13	19
904	A	46819	0	25	66	7	0.00209317		904	A	13326	0	2	26	6	0.0025514		904	A	40248	0	9	59	6	0.0018386		904	A	36154	0	7	70	4	0.00224042		904	A	25229	0	7	56	5	0.00269531		904	A	31885	0	17
905	T	46717	22	0	8	97	0.0027185		905	T	13301	4	0	1	28	0.00248102		905	T	40261	14	0	7	84	0.00260798		905	T	36103	9	0	9	69	0.00240977		905	T	25224	12	0	4	65	0.00321123		905	T	31783	10	0
906	C	47172	41	6	6	0	0.00112355		906	C	13477	9	9	2	0	0.00148401		906	C	40464	35	20	8	0	0.00155694		906	C	36553	33	12	3	0	0.00131316		906	C	25422	27	23	5	0	0.00216348		906	C	32186	25	47
907	T	46876	30	0	8	113	0.00322126		907	T	13428	12	0	2	33	0.00350015		907	T	40380	31	0	13	61	0.0026003		907	T	36379	26	0	11	86	0.00338107		907	T	25306	21	0	6	44	0.00280566		907	T	32035	25	0
908	T	46983	14	0	4	32	0.00106421		908	T	13464	5	0	0	20	0.0018568		908	T	40397	13	0	5	46	0.00158428		908	T	36376	10	0	3	33	0.00126457		908	T	25362	13	0	1	20	0.00134059		908	T	32064	12	0
909	A	46328	0	25	50	2	0.00166206		909	A	13267	0	4	14	0	0.00135675		909	A	40109	0	11	29	3	0.00107208		909	A	36056	0	9	41	4	0.00149767		909	A	25062	0	9	32	1	0.00167584		909	A	31772	0	12
910	C	46548	21	19	3	0	0.000923778		910	C	13375	4	5	0	0	0.000672897		910	C	40249	22	12	1	0	0.000869587		910	C	36195	11	14	1	0	0.000718331		910	C	25201	6	18	1	0	0.000992024		910	C	31947	11	25
911	T	46812	29	0	8	98	0.00288388		911	T	13426	2	0	0	33	0.00260688		911	T	40332	21	0	2	78	0.00250422		911	T	36396	30	0	11	77	0.00324211		911	T	25220	14	0	5	49	0.00269627		911	T	32301	27	0
912	G	47427	34	13	0	10	0.00120185		912	G	13446	9	3	0	0	0.000892459		912	G	40658	37	4	0	12	0.00130356		912	G	36709	23	12	0	12	0.00128034		912	G	25586	9	4	0	15	0.00109435		912	G	32584	37	6
913	A	46266	0	24	118	34	0.00380409		913	A	13377	0	8	49	5	0.00463482		913	A	40073	0	15	118	24	0.00391785		913	A	36164	0	27	84	16	0.00351178		913	A	24897	0	10	47	10	0.00269109		913	A	31997	0	21
914	C	46245	10	18	1	0	0.000627095		914	C	13462	4	5	1	0	0.000742832		914	C	40096	9	15	0	0	0.000598563		914	C	36320	6	18	1	0	0.000688326		914	C	24929	7	9	0	0	0.000641823		914	C	32136	9	23
915	A	46417	0	18	137	14	0.00364091		915	A	13537	0	5	49	2	0.00413681		915	A	40143	0	7	81	8	0.00239145		915	A	36437	0	12	94	14	0.00329336		915	A	24958	0	12	69	8	0.00356599		915	A	32276	0	13
916	G	46274	29	11	0	4	0.000950858		916	G	13523	8	2	0	3	0.000961325		916	G	40054	37	10	0	5	0.00129825		916	G	36287	11	5	0	4	0.000551162		916	G	24833	23	5	0	2	0.00120807		916	G	32172	18	5
917	C	47014	33	39	1	0	0.00155273		917	C	13914	17	6	0	0	0.00165301		917	C	40497	27	22	1	0	0.00123466		917	C	36771	16	23	1	0	0.00108781		917	C	25213	17	17	3	0	0.0014675		917	C	32816	20	37
918	T	47392	47	0	9	92	0.00312289		918	T	13948	12	0	1	47	0.00430169		918	T	40705	41	0	12	114	0.00410269		918	T	36988	36	0	11	71	0.00319022		918	T	25418	26	0	6	62	0.00369817		918	T	33153	35	0
919	G	47594	54	5	0	30	0.00186998		919	G	13992	10	5	0	11	0.0018582		919	G	40763	32	6	0	18	0.00137379		919	G	37132	16	2	0	10	0.000754067		919	G	25513	22	0	0	14	0.00141105		919	G	33375	42	5
920	T	47469	43	0	5	101	0.00313889		920	T	13927	13	0	8	33	0.00387736		920	T	40726	24	0	10	73	0.00262731		920	T	37076	38	0	12	75	0.00337145		920	T	25459	28	0	4	52	0.00329942		920	T	33253	30	0
921	C	47588	31	82	8	0	0.00254266		921	C	13924	3	19	2	0	0.00172364		921	C	40730	31	64	2	0	0.00238154		921	C	37099	30	59	6	0	0.00256072		921	C	25458	15	50	4	0	0.00271035		921	C	33349	26	67
922	G	48046	51	18	0	12	0.00168588		922	G	14105	17	0	0	0	0.00120525		922	G	41043	52	16	0	15	0.00202227		922	G	37379	42	9	0	13	0.00171219		922	G	25697	39	8	0	7	0.00210141		922	G	33810	31	8
923	C	47311	27	20	2	0	0.0010357		923	C	13774	2	1	1	0	0.000290402		923	C	40565	19	20	5	0	0.00108468		923	C	37028	14	12	1	0	0.000729178		923	C	25325	11	18	4	0	0.00130306		923	C	33121	11	13
924	T	47584	14	0	24	112	0.00315232		924	T	13820	2	0	4	28	0.0024602		924	T	40807	14	0	15	94	0.00301419		924	T	37242	19	0	16	88	0.00330272		924	T	25484	9	0	10	49	0.00266834		924	T	33403	13	0
925	C	47798	34	7	16	0	0.00119252		925	C	13899	10	3	3	0	0.00115116		925	C	40922	33	18	13	0	0.00156395		925	C	37329	22	15	10	0	0.00125907		925	C	25619	12	9	2	0	0.000897771		925	C	33439	27	8
926	C	47506	29	10	14	0	0.00111565		926	C	13747	8	8	1	0	0.00123663		926	C	40962	21	24	6	0	0.00124506		926	C	37285	19	16	2	0	0.000992356		926	C	25585	7	5	9	0	0.000820793		926	C	33454	19	22
927	T	47478	22	0	27	116	0.00347529		927	T	13680	10	0	2	30	0.00307018		927	T	40747	21	0	17	94	0.0032395		927	T	37266	27	0	16	95	0.00370311		927	T	25504	20	0	9	65	0.0036857		927	T	33278	22	0
928	T	45253	35	0	10	133	0.00393344		928	T	13456	9	0	2	41	0.00386445		928	T	39256	35	0	11	105	0.00384655		928	T	35978	26	0	10	76	0.00311301		928	T	24365	15	0	5	59	0.00324236		928	T	32127	20	0
929	C	44215	17	10	3	0	0.000678503		929	C	13373	3	7	3	0	0.000972108		929	C	38444	18	6	0	0	0.000624285		929	C	35409	13	16	2	0	0.000875484		929	C	23709	10	11	0	0	0.00088574		929	C	31597	12	12
930	A	43569	0	21	73	1	0.00218045		930	A	13302	0	0	24	1	0.00187942		930	A	38009	0	12	79	1	0.00242048		930	A	35064	0	16	74	1	0.00259525		930	A	23354	0	8	25	3	0.00154149		930	A	31298	0	16
931	A	43540	0	14	65	13	0.002113		931	A	13310	0	2	32	6	0.00300526		931	A	38009	0	13	57	21	0.00239417		931	A	35080	0	7	72	12	0.00259407		931	A	23361	0	4	32	16	0.00222593		931	A	31287	0	3
932	T	44213	50	0	6	76	0.00298555		932	T	13491	12	0	2	32	0.00340968		932	T	38340	28	0	8	59	0.00247783		932	T	35775	40	0	6	55	0.0028232		932	T	23818	24	0	5	32	0.00256109		932	T	31885	28	0
933	G	45843	21	12	0	15	0.00104705		933	G	13672	3	5	0	6	0.00102399		933	G	39297	17	18	0	11	0.00117057		933	G	36866	27	10	0	14	0.00138339		933	G	24585	18	7	0	9	0.00138296		933	G	33060	14	4
934	A	44214	0	14	91	5	0.0024879		934	A	13569	0	9	19	4	0.00235832		934	A	38137	0	22	97	6	0.00327766		934	A	36171	0	20	82	8	0.00304111		934	A	23999	0	13	63	6	0.00341681		934	A	32341	0	12
935	C	44908	14	27	2	0	0.000957513		935	C	13601	4	5	1	0	0.00073524		935	C	38521	22	19	3	0	0.00114223		935	C	36685	16	19	2	0	0.00100859		935	C	24438	8	8	2	0	0.000736558		935	C	32873	5	18
936	A	46077	0	14	136	3	0.00332053		936	A	13966	0	0	40	1	0.0029357		936	A	39217	0	15	71	3	0.00226942		936	A	37559	0	18	106	4	0.00340797		936	A	25195	0	11	50	3	0.00254019		936	A	33785	0	21
937	A	46155	0	9	77	3	0.00192829		937	A	14090	0	3	19	1	0.00163236		937	A	39319	0	8	56	5	0.00175488		937	A	37599	0	5	64	3	0.00191494		937	A	25323	0	3	34	2	0.0015401		937	A	33923	0	2
938	T	46012	164	0	4	64	0.00504216		938	T	13953	65	0	1	29	0.00680857		938	T	39059	148	0	6	62	0.0055301		938	T	37765	141	0	2	70	0.00564014		938	T	25349	101	0	3	44	0.00583849		938	T	34003	111	0
939	G	47008	19	38	0	14	0.00151038		939	G	14117	6	12	0	4	0.0015584		939	G	39739	24	41	0	13	0.00196281		939	G	38770	27	38	0	9	0.00190869		939	G	25916	14	20	0	4	0.00146628		939	G	34905	12	33
940	C	46982	73	59	6	0	0.0029373		940	C	14098	15	6	0	0	0.00148957		940	C	39744	67	39	3	0	0.00274255		940	C	38868	52	25	8	0	0.00218689		940	C	26143	39	34	6	0	0.00302184		940	C	35104	61	36
941	G	48428	30	4	0	15	0.00101181		941	G	14129	17	1	0	4	0.00155708		941	G	41041	24	12	0	13	0.00119393		941	G	40055	40	7	0	2	0.00122332		941	G	27296	20	3	0	9	0.00117233		941	G	36166	28	10
942	T	47964	39	0	16	124	0.00373197		942	T	14131	12	0	2	23	0.00261836		942	T	40623	43	0	10	94	0.00361864		942	T	39798	37	0	14	82	0.00334188		942	T	27230	40	0	12	67	0.00437018		942	T	35986	33	0
943	T	48125	31	0	12	101	0.00299221		943	T	14164	9	0	0	35	0.00310647		943	T	40725	25	0	8	77	0.00270104		943	T	39975	39	0	11	83	0.00332708		943	T	27430	19	0	3	63	0.0030988		943	T	36140	25	0
944	G	48177	44	5	0	13	0.00128692		944	G	14175	10	5	0	3	0.00126984		944	G	40749	28	13	0	7	0.00117794		944	G	40047	19	7	0	8	0.000849002		944	G	27438	20	3	0	13	0.00131205		944	G	36216	23	11
945	C	49499	30	41	5	0	0.00153538		945	C	14509	16	8	1	0	0.00172307		945	C	41387	21	57	5	0	0.00200546		945	C	40910	38	30	5	0	0.0017844		945	C	28097	23	24	5	0	0.00185073		945	C	37059	11	35
946	A	49462	0	39	112	3	0.0031135		946	A	13973	0	11	23	0	0.00243326		946	A	41609	0	35	110	6	0.00362902		946	A	41275	0	41	103	2	0.00353725		946	A	28476	0	16	60	2	0.00273915		946	A	37376	0	30
947	T	49973	16	0	10	37	0.00126068		947	T	14145	9	0	1	16	0.00183811		947	T	41855	15	0	6	33	0.00129017		947	T	41649	11	0	8	45	0.00153665		947	T	28718	11	0	5	37	0.00184553		947	T	37793	15	0
948	A	49927	0	30	62	2	0.00188275		948	A	14243	0	11	11	0	0.00154462		948	A	41751	0	25	45	1	0.00170056		948	A	42047	0	19	50	6	0.00178372		948	A	28954	0	17	30	0	0.00162326		948	A	38187	0	12
949	G	50177	20	20	0	7	0.000936684		949	G	14276	8	4	0	2	0.000980667		949	G	41820	14	19	0	2	0.00083692		949	G	42270	21	17	0	9	0.0011119		949	G	29119	22	6	0	5	0.00113328		949	G	38402	21	13
950	G	52481	19	14	0	6	0.000743126		950	G	14982	8	3	0	4	0.0010012		950	G	42879	6	19	0	5	0.000699643		950	G	43860	15	12	0	11	0.000866393		950	G	30658	6	9	0	6	0.000684976		950	G	40707	18	14
951	A	55632	0	23	109	0	0.00237274		951	A	15250	0	9	33	1	0.00281967		951	A	44446	0	17	73	6	0.00215992		951	A	45884	0	19	98	2	0.0025935		951	A	32758	0	10	77	2	0.00271689		951	A	43207	0	26
952	A	55970	0	37	79	1	0.00209041		952	A	15249	0	11	47	0	0.00380353		952	A	44672	0	33	64	1	0.00219377		952	A	46066	0	19	96	0	0.00249642		952	A	33007	0	25	56	2	0.00251462		952	A	43471	0	19
953	T	56280	18	0	6	2891	0.0517946		953	T	15263	13	0	4	823	0.0550351		953	T	44791	23	0	6	2251	0.0509031		953	T	46297	13	0	4	2329	0.0506728		953	T	33153	14	0	3	2027	0.0616535		953	T	43730	26	0
954	A	57010	0	17	8572	6	0.150763		954	A	15426	0	2	2068	1	0.134254		954	A	45065	0	15	6495	3	0.144525		954	A	46756	0	8	6916	2	0.148131		954	A	33489	0	14	5346	1	0.160082		954	A	44446	0	14
955	T	57228	25	0	4	117	0.0025512		955	T	15374	7	0	0	37	0.00286197		955	T	45080	15	0	4	88	0.00237356		955	T	46905	25	0	4	109	0.00294212		955	T	33662	12	0	2	61	0.00222803		955	T	44719	12	0
956	C	58067	38	20	7	0	0.0011194		956	C	15518	21	1	1	0	0.00148215		956	C	45485	43	18	2	0	0.00138507		956	C	47461	51	30	3	0	0.00176987		956	C	34046	37	15	2	0	0.00158609		956	C	45486	33	41
957	A	57606	0	38	147	3	0.00326355		957	A	15358	0	7	27	1	0.00227894		957	A	45139	0	23	80	5	0.00239261		957	A	47254	0	51	143	10	0.00431709		957	A	33965	0	22	80	3	0.00309142		957	A	45194	0	42
958	A	57663	0	26	83	5	0.001977		958	A	15358	0	2	25	2	0.00188827		958	A	45179	0	17	66	1	0.00185927		958	A	47304	0	12	82	8	0.00215627		958	A	34004	0	22	30	3	0.00161746		958	A	45277	0	19
959	A	58245	0	30	109	5	0.00247232		959	A	15484	0	3	25	1	0.0018729		959	A	45343	0	19	104	3	0.00277882		959	A	47720	0	14	85	4	0.00215842		959	A	34202	0	15	62	4	0.00236828		959	A	45897	0	24
960	T	59594	34	0	3	64	0.0016948		960	T	15704	15	0	1	21	0.00235609		960	T	46359	22	0	7	38	0.00144524		960	T	48449	21	0	5	58	0.00173378		960	T	35051	17	0	4	29	0.00142649		960	T	46939	14	0
961	A	57985	0	18	66	3	0.00150039		961	A	15388	0	8	32	0	0.00259943		961	A	44571	0	23	50	1	0.00166027		961	A	47543	0	20	66	6	0.00193509		961	A	33838	0	19	38	1	0.00171405		961	A	46121	0	21
962	G	57932	18	35	0	8	0.00105296		962	G	15435	11	2	0	3	0.00103661		962	G	44234	13	39	0	7	0.00133382		962	G	47532	18	28	0	8	0.00113608		962	G	33710	17	13	0	5	0.00103827		962	G	46040	32	19
963	A	59457	0	14	138	8	0.00269102		963	A	15648	0	3	41	0	0.00281186		963	A	44662	0	13	116	3	0.00295553		963	A	48204	0	11	108	5	0.0025724		963	A	34683	0	9	93	8	0.00317158		963	A	47529	0	9
964	G	59706	15	16	0	7	0.000636452		964	G	15641	6	7	0	1	0.000895083		964	G	44770	13	27	0	10	0.00111682		964	G	48297	14	26	0	3	0.000890324		964	G	34876	19	17	0	4	0.00114692		964	G	47741	20	17
965	A	61862	0	13	121	45	0.00289354		965	A	16102	0	0	42	11	0.00329152		965	A	45616	0	10	83	50	0.00313486		965	A	49213	0	5	104	23	0.00268222		965	A	36065	0	7	71	30	0.00299459		965	A	49322	0	12
966	C	62679	17	15	16	0	0.000765807		966	C	16144	10	6	3	0	0.00117691		966	C	45990	23	12	14	0	0.00106545		966	C	49533	22	15	8	0	0.000908485		966	C	36476	14	10	11	0	0.000959535		966	C	49873	24	24
967	T	63330	41	0	15	122	0.00281067		967	T	16266	7	0	2	53	0.00381163		967	T	46293	28	0	15	89	0.0028514		967	T	49840	21	0	13	95	0.00258828		967	T	36786	13	0	14	71	0.00266406		967	T	50447	23	0
968	T	64029	56	0	16	99	0.00267066		968	T	16650	12	0	2	35	0.00294294		968	T	46836	58	0	18	71	0.00313861		968	T	50278	39	0	4	92	0.00268507		968	T	37220	38	0	8	57	0.00276733		968	T	50748	47	0
969	T	62310	46	0	5	140	0.00306532		969	T	15868	11	0	1	31	0.00270986		969	T	45181	52	0	3	86	0.00312078		969	T	49106	37	0	7	116	0.00325826		969	T	36297	25	0	6	89	0.00330606		969	T	49906	40	0
970	G	62244	38	11	0	15	0.00102821		970	G	16061	1	4	0	4	0.000560364		970	G	44999	20	6	0	8	0.000755572		970	G	49149	34	12	0	10	0.00113939		970	G	36295	16	9	0	7	0.000881664		970	G	49945	22	3
971	T	61397	36	0	6	61	0.00167761		971	T	15605	6	0	2	23	0.00198654		971	T	43837	26	0	6	59	0.00207587		971	T	48331	29	0	6	61	0.0019863		971	T	35784	18	0	7	43	0.00190029		971	T	49527	24	0
972	A	62241	0	41	123	2	0.00266705		972	A	15766	0	17	41	4	0.00393251		972	A	44313	0	40	78	1	0.00268544		972	A	48848	0	31	85	1	0.00239519		972	A	36184	0	20	78	0	0.00270838		972	A	50242	0	23
973	G	61899	20	23	0	9	0.000840078		973	G	15528	5	13	0	3	0.0013524		973	G	43866	18	18	0	8	0.00100305		973	G	48297	15	14	0	4	0.000683272		973	G	35888	15	10	0	5	0.000835934		973	G	50012	30	16
974	A	64060	0	25	135	9	0.00263815		974	A	16018	0	4	37	0	0.00255962		974	A	44545	0	12	103	4	0.00267146		974	A	48838	0	23	126	4	0.00313281		974	A	36970	0	12	71	4	0.00235326		974	A	51947	0	16
975	A	64335	0	64	158	8	0.00357504		975	A	16024	0	14	41	0	0.00343235		975	A	44615	0	49	96	4	0.00333968		975	A	48839	0	36	123	6	0.00337845		975	A	37097	0	31	80	5	0.00312694		975	A	52171	0	63
976	G	65898	30	21	0	9	0.000910498		976	G	16719	6	2	0	3	0.000657934		976	G	45882	23	29	0	9	0.0013295		976	G	49801	23	24	0	10	0.00114456		976	G	38091	24	13	0	3	0.00105012		976	G	53289	29	11
977	G	67131	26	37	0	16	0.0011768		977	G	16074	4	6	0	4	0.000870972		977	G	46126	20	38	0	15	0.00158262		977	G	49970	23	31	0	13	0.0013408		977	G	38601	15	14	0	8	0.000958524		977	G	54242	29	25
978	G	67563	57	25	0	15	0.0014357		978	G	15975	7	11	0	1	0.00118936		978	G	45249	37	26	0	5	0.0015028		978	G	49266	46	31	0	12	0.00180652		978	G	38977	27	11	0	8	0.00118018		978	G	54905	47	23
979	G	72176	30	9	0	5	0.000609621		979	G	16172	4	15	0	3	0.00136038		979	G	47374	14	12	0	24	0.00105543		979	G	50363	21	10	0	7	0.000754522		979	G	41909	13	7	0	13	0.00078742		979	G	58023	45	9
980	T	77187	30	0	36	191	0.00332958		980	T	16332	13	0	3	44	0.00367377		980	T	49900	28	0	26	98	0.00304609		980	T	51870	30	0	31	132	0.00372084		980	T	44815	26	0	16	87	0.0028785		980	T	61528	26	0
981	T	77529	21	0	17	119	0.00202505		981	T	16368	2	0	6	38	0.00281036		981	T	50059	19	0	14	78	0.00221738		981	T	51991	16	0	13	96	0.00240426		981	T	45017	16	0	17	59	0.00204367		981	T	61809	15	0
982	T	77634	21	0	6	158	0.00238298		982	T	16367	7	0	2	42	0.00311603		982	T	50113	19	0	7	93	0.00237463		982	T	52031	20	0	3	89	0.00215256		982	T	45070	17	0	4	76	0.00215221		982	T	61944	30	0
983	C	78318	29	29	9	0	0.000855487		983	C	16700	13	10	3	0	0.00155689		983	C	50571	24	16	12	0	0.00102826		983	C	52534	36	20	5	0	0.00116115		983	C	45400	10	19	13	0	0.00092511		983	C	62384	25	36
984	A	77264	0	65	223	10	0.00385691		984	A	16055	0	9	29	0	0.00236686		984	A	49796	0	41	130	7	0.00357458		984	A	51600	0	43	131	8	0.00352713		984	A	44867	0	34	131	2	0.00372211		984	A	61625	0	42
985	G	77314	36	24	0	5	0.000840727		985	G	16051	8	3	0	1	0.000747617		985	G	49737	30	28	0	12	0.0014074		985	G	51535	28	19	0	1	0.000931406		985	G	44877	19	13	0	3	0.00077991		985	G	61643	40	23
986	G	81506	34	20	0	16	0.000858832		986	G	16908	4	9	0	1	0.00082801		986	G	51909	22	20	0	5	0.000905431		986	G	52852	20	22	0	7	0.000927117		986	G	47299	18	11	0	6	0.000739973		986	G	64304	38	27
987	A	86415	0	21	211	1	0.00269629		987	A	16746	0	6	29	1	0.00214977		987	A	54675	0	12	96	3	0.00203018		987	A	53667	0	21	151	0	0.00320495		987	A	50401	0	16	105	1	0.00242059		987	A	67197	0	32
988	G	88104	43	14	0	14	0.000805866		988	G	16825	11	6	0	2	0.00112927		988	G	55803	31	15	0	6	0.00093185		988	G	54272	22	11	0	8	0.000755454		988	G	51371	40	8	0	4	0.00101224		988	G	68359	38	10
989	G	92082	32	12	0	8	0.000564714		989	G	17591	4	5	0	1	0.000568473		989	G	57670	20	21	0	10	0.000884342		989	G	55295	17	22	0	6	0.000813817		989	G	53393	15	10	0	7	0.00059933		989	G	70663	36	15
990	A	96903	0	29	134	8	0.00176465		990	A	17651	0	7	36	4	0.00266274		990	A	60255	0	18	91	11	0.00199154		990	A	56332	0	22	111	6	0.00246751		990	A	56196	0	11	67	3	0.00144138		990	A	73534	0	18
991	A	98850	0	54	224	17	0.00298432		991	A	17772	0	13	55	6	0.00416385		991	A	61852	0	46	138	6	0.00307185		991	A	57303	0	32	152	9	0.00336806		991	A	57367	0	27	134	8	0.00294594		991	A	74584	0	38
992	G	98636	52	12	0	6	0.00070968		992	G	17696	5	0	0	1	0.00033906		992	G	61464	39	14	0	4	0.000927372		992	G	56231	24	14	0	2	0.000711351		992	G	56942	44	10	0	2	0.000983457		992	G	74320	91	18
993	C	100268	48	34	8	0	0.000897594		993	C	17883	13	17	0	0	0.00167757		993	C	61897	49	43	6	0	0.00158328		993	C	55779	45	35	6	0	0.0015418		993	C	57951	16	60	3	0	0.00136322		993	C	75797	53	65
994	T	102775	63	0	26	154	0.00236439		994	T	18679	18	0	3	24	0.00240912		994	T	64054	44	0	12	95	0.00235739		994	T	57130	35	0	7	89	0.00229302		994	T	59607	46	0	14	66	0.00211385		994	T	77404	36	0
995	G	101130	68	14	0	17	0.000978938		995	G	17231	3	2	0	3	0.000464279		995	G	62557	33	16	0	6	0.000879198		995	G	55906	41	22	0	14	0.00137731		995	G	58733	27	11	0	9	0.000800232		995	G	76230	48	12
996	G	100450	49	40	0	19	0.00107516		996	G	17136	8	9	0	1	0.00105042		996	G	61574	43	27	0	22	0.00149414		996	G	55103	29	33	0	17	0.00143368		996	G	58342	48	24	0	6	0.00133694		996	G	75970	50	22
997	G	108569	57	13	0	22	0.000847387		997	G	17711	1	3	0	2	0.000338773		997	G	67972	49	10	0	14	0.00107397		997	G	57701	29	14	0	9	0.000901198		997	G	62769	44	10	0	15	0.00109927		997	G	80174	56	14
998	T	117063	51	0	6	180	0.00202455		998	T	17993	13	0	0	27	0.00222309		998	T	74756	38	0	5	110	0.00204666		998	T	60046	26	0	4	89	0.00198181		998	T	67224	16	0	8	129	0.00227597		998	T	85010	43	0
999	T	117968	66	0	15	253	0.00283128		999	T	17975	12	0	8	35	0.00305981		999	T	75375	45	0	5	172	0.00294527		999	T	60058	33	0	9	101	0.00238103		999	T	67798	36	0	4	160	0.00294994		999	T	85515	53	0
1000	G	117997	84	15	0	16	0.000974601		1000	G	17940	17	6	0	1	0.00133779		1000	G	75485	48	10	0	19	0.00102007		1000	G	59999	59	15	0	9	0.00138336		1000	G	67859	40	13	0	4	0.000839977		1000	G	85576	52	13
1001	A	119154	0	67	314	47	0.00359199		1001	A	17961	0	5	54	9	0.00378598		1001	A	76396	0	32	191	27	0.00327242		1001	A	60313	0	44	164	19	0.0037637		1001	A	68404	0	32	190	30	0.003684		1001	A	86235	0	71
1002	C	120837	27	67	30	0	0.00102618		1002	C	18025	6	4	4	0	0.000776699		1002	C	77925	15	38	16	0	0.000885467		1002	C	60977	18	29	4	0	0.000836381		1002	C	69337	11	32	18	0	0.000879761		1002	C	87304	24	44
1003	A	126815	0	55	274	16	0.0027205		1003	A	19134	0	6	34	3	0.00224731		1003	A	82998	0	45	169	3	0.00261452		1003	A	63692	0	38	146	2	0.0029203		1003	A	72161	0	28	171	5	0.00282701		1003	A	90824	0	69
1004	T	123884	31	0	11	164	0.00166285		1004	T	18352	4	0	1	25	0.0016347		1004	T	79650	25	0	13	101	0.00174513		1004	T	61142	14	0	3	69	0.00140656		1004	T	70331	14	0	9	95	0.00167778		1004	T	88761	16	0
1005	A	123380	0	34	147	7	0.00152375		1005	A	18237	0	11	18	0	0.00159017		1005	A	77832	0	19	78	3	0.00128482		1005	A	59928	0	23	78	4	0.0017521		1005	A	69604	0	45	103	4	0.00218378		1005	A	88870	0	42
1006	G	124366	48	12	0	12	0.000578936		1006	G	18526	10	3	0	7	0.00107956		1006	G	78508	35	13	0	8	0.000713303		1006	G	60556	29	14	0	5	0.000792655		1006	G	69970	36	4	0	8	0.000686008		1006	G	89637	43	16
1007	T	129623	72	0	7	250	0.00253813		1007	T	19222	16	0	1	38	0.0028613		1007	T	82488	32	0	8	171	0.00255795		1007	T	61779	33	0	4	121	0.0025575		1007	T	72519	28	0	1	140	0.00233042		1007	T	93005	54	0
1008	C	131059	40	104	8	0	0.00115978		1008	C	19536	4	17	3	0	0.0012285		1008	C	84060	31	40	7	0	0.000927909		1008	C	62532	26	47	10	0	0.00132732		1008	C	73395	21	99	10	0	0.00177124		1008	C	93959	28	136
1009	T	129940	45	0	19	216	0.00215484		1009	T	18782	6	0	8	25	0.00207646		1009	T	82759	27	0	15	146	0.00227166		1009	T	61531	25	0	11	105	0.00229153		1009	T	72583	23	0	17	133	0.00238348		1009	T	93143	29	0
1010	T	130797	45	0	8	146	0.00152144		1010	T	19464	7	0	3	12	0.00113029		1010	T	83526	19	0	8	83	0.00131696		1010	T	62165	16	0	5	65	0.00138342		1010	T	73150	12	0	11	77	0.00136705		1010	T	93760	23	0
1011	A	129290	0	34	229	10	0.00211153		1011	A	18141	0	7	36	0	0.00237032		1011	A	81941	0	26	128	3	0.00191601		1011	A	60942	0	20	105	2	0.00208395		1011	A	72045	0	15	107	2	0.00172115		1011	A	92677	0	39
1012	G	129472	38	12	0	6	0.000432526		1012	G	18160	4	9	0	0	0.000715859		1012	G	81998	25	22	0	15	0.000756116		1012	G	60943	24	14	0	4	0.000689169		1012	G	72035	25	11	0	5	0.000569168		1012	G	92747	28	20
1013	A	136586	0	32	287	54	0.00273088		1013	A	20117	0	4	65	4	0.00362877		1013	A	87667	0	19	170	34	0.00254372		1013	A	63942	0	23	131	19	0.00270558		1013	A	75661	0	6	166	31	0.00268302		1013	A	97756	0	29
1014	A	137584	0	78	303	14	0.00287097		1014	A	19670	0	14	67	2	0.00421962		1014	A	89033	0	30	184	10	0.00251592		1014	A	63782	0	27	159	7	0.00302593		1014	A	76152	0	36	182	15	0.00305967		1014	A	97866	0	46
1015	C	140672	35	61	11	0	0.000760635		1015	C	20552	1	14	6	0	0.0010218		1015	C	91810	31	35	7	0	0.00079512		1015	C	65604	16	28	13	0	0.000868849		1015	C	77785	27	51	10	0	0.00113132		1015	C	99992	30	50
1016	A	144581	0	39	284	22	0.00238621		1016	A	20601	0	16	32	1	0.00237853		1016	A	95436	0	29	169	6	0.00213756		1016	A	67342	0	24	151	4	0.00265807		1016	A	79829	0	16	108	12	0.00170364		1016	A	102041	0	49
1017	T	142012	53	0	21	292	0.00257725		1017	T	20071	3	0	3	38	0.00219222		1017	T	93361	41	0	18	162	0.00236716		1017	T	65365	27	0	11	107	0.00221831		1017	T	78458	24	0	13	143	0.00229422		1017	T	100375	56	0
1018	G	145042	97	28	0	42	0.00115139		1018	G	20772	12	6	0	7	0.00120354		1018	G	95881	65	37	0	33	0.001408		1018	G	66964	42	22	0	18	0.00122454		1018	G	80219	69	22	0	23	0.00142111		1018	G	102394	67	29
1019	G	146248	73	41	0	23	0.000936765		1019	G	21092	18	3	0	4	0.00118528		1019	G	96893	49	50	0	16	0.00118688		1019	G	67562	42	20	0	12	0.00109529		1019	G	80837	35	21	0	13	0.00085357		1019	G	103397	37	33
1020	A	153512	0	45	356	22	0.00275548		1020	A	20994	0	2	37	0	0.00185767		1020	A	103256	0	20	205	16	0.002334		1020	A	70863	0	29	179	3	0.00297758		1020	A	85008	0	24	147	4	0.00205863		1020	A	107491	0	35
1021	A	154335	0	83	413	15	0.00331098		1021	A	21120	0	10	46	1	0.00269886		1021	A	104329	0	57	257	11	0.00311515		1021	A	71322	0	31	216	8	0.00357533		1021	A	85542	0	46	221	7	0.0032031		1021	A	108065	0	79
1022	G	156959	94	15	0	9	0.000751789		1022	G	21802	21	10	0	1	0.00146776		1022	G	106866	46	21	0	5	0.000673741		1022	G	72802	38	21	0	4	0.000865361		1022	G	86924	55	14	0	5	0.000851318		1022	G	109719	78	11
1023	C	162247	82	87	1	0	0.00104779		1023	C	23180	6	6	0	0	0.000517688		1023	C	112480	48	91	4	0	0.00127134		1023	C	75303	39	38	2	0	0.00104909		1023	C	90204	38	66	8	0	0.00124163		1023	C	112404	54	94
1024	T	165843	95	0	30	337	0.00278577		1024	T	23580	16	0	6	52	0.00313825		1024	T	116573	62	0	15	258	0.00287374		1024	T	77307	35	0	19	148	0.00261296		1024	T	92435	42	0	14	192	0.00268297		1024	T	114385	83	0
1025	G	165212	107	18	0	37	0.000980558		1025	G	23094	15	4	0	5	0.00103923		1025	G	116328	91	10	0	29	0.00111753		1025	G	76914	48	5	0	17	0.000910107		1025	G	92205	89	5	0	31	0.00135567		1025	G	114027	69	14
1026	T	166837	143	0	28	449	0.0037162		1026	T	23356	21	0	10	68	0.00423874		1026	T	117622	94	0	11	295	0.00340072		1026	T	78124	86	0	15	200	0.00385285		1026	T	93000	86	0	17	239	0.00367742		1026	T	115167	130	0
1027	G	168748	120	21	0	38	0.00106075		1027	G	23259	17	4	0	4	0.00107485		1027	G	119493	91	21	0	19	0.0010963		1027	G	78754	48	17	0	14	0.00100312		1027	G	93896	78	6	0	18	0.00108631		1027	G	115897	74	10
1028	T	170373	83	0	33	356	0.00277039		1028	T	23392	20	0	1	82	0.00440321		1028	T	120758	61	0	28	269	0.00296461		1028	T	79650	49	0	14	162	0.00282486		1028	T	94580	36	0	16	219	0.0028653		1028	T	116865	73	0
1029	G	171918	115	23	0	23	0.000936493		1029	G	23513	38	2	0	2	0.00178625		1029	G	122238	63	21	0	16	0.000818076		1029	G	80568	56	22	0	16	0.00116672		1029	G	95359	44	12	0	16	0.000755041		1029	G	117761	96	21
1030	A	173978	0	82	515	169	0.00440286		1030	A	23714	0	9	69	16	0.0039639		1030	A	124251	0	49	384	105	0.00432995		1030	A	81633	0	40	259	58	0.00437323		1030	A	96308	0	49	305	82	0.00452714		1030	A	118879	0	81
1031	C	177160	61	109	27	0	0.00111199		1031	C	23893	11	29	4	0	0.00184154		1031	C	127526	44	91	12	0	0.00115271		1031	C	83235	22	58	11	0	0.00109329		1031	C	97948	30	48	13	0	0.000929064		1031	C	120563	32	81
1032	G	183813	184	38	0	20	0.00131656		1032	G	26260	36	11	0	3	0.00190404		1032	G	134445	127	47	0	15	0.00140578		1032	G	86772	74	27	0	9	0.00126769		1032	G	101285	98	35	0	5	0.00136249		1032	G	123986	149	30
1033	A	184653	0	48	381	198	0.00339556		1033	A	26070	0	0	69	19	0.00337553		1033	A	135763	0	29	237	147	0.00304207		1033	A	86762	0	19	187	70	0.00318112		1033	A	101882	0	22	219	111	0.00345498		1033	A	124096	0	41
1034	C	188558	53	146	28	0	0.00120387		1034	C	26928	8	16	7	0	0.00115122		1034	C	140257	34	86	20	0	0.000998168		1034	C	89150	23	47	29	0	0.00111049		1034	C	104050	34	70	12	0	0.00111485		1034	C	126186	27	82
1035	G	193288	125	41	0	17	0.000946774		1035	G	28220	16	4	0	3	0.000815025		1035	G	145691	82	40	0	14	0.000933483		1035	G	91623	62	47	0	7	0.00126606		1035	G	106640	80	29	0	14	0.00115341		1035	G	128150	96	26
1036	A	194764	0	58	321	28	0.00208971		1036	A	28847	0	11	38	7	0.00194128		1036	A	147397	0	32	242	23	0.00201497		1036	A	92648	0	29	175	9	0.00229902		1036	A	107603	0	30	226	24	0.00260216		1036	A	128885	0	43
1037	T	195608	120	0	35	327	0.00246411		1037	T	28001	22	0	4	56	0.00292847		1037	T	148690	108	0	29	204	0.00229336		1037	T	92866	65	0	14	149	0.00245515		1037	T	108051	50	0	21	204	0.00254509		1037	T	128991	104	0
1038	G	198843	156	44	0	60	0.00130756		1038	G	29217	21	2	0	10	0.00112948		1038	G	151817	128	43	0	25	0.00129103		1038	G	94951	85	28	0	26	0.00146391		1038	G	109396	90	9	0	28	0.00116092		1038	G	130673	113	31
1039	G	201616	191	62	0	42	0.00146318		1039	G	29808	18	6	0	5	0.000972893		1039	G	154562	143	55	0	26	0.00144926		1039	G	96481	81	36	0	21	0.00143033		1039	G	110691	108	36	0	20	0.0014816		1039	G	131936	134	35
1040	C	218291	331	157	31	0	0.00237756		1040	C	32207	60	21	7	0	0.00273233		1040	C	172802	234	119	22	0	0.00217011		1040	C	104609	247	95	21	0	0.00347006		1040	C	119372	176	111	8	0	0.00247127		1040	C	138954	258	111
1041	A	228204	0	89	481	9	0.0025372		1041	A	33815	0	8	60	5	0.00215881		1041	A	184113	0	55	316	7	0.00205309		1041	A	109931	0	47	246	9	0.00274718		1041	A	124440	0	46	275	4	0.0026117		1041	A	143218	0	60
1042	A	228900	0	77	323	20	0.00183486		1042	A	33999	0	7	59	3	0.00202947		1042	A	185007	0	54	224	21	0.00161616		1042	A	110406	0	43	220	6	0.00243646		1042	A	124876	0	43	196	7	0.00196995		1042	A	143513	0	64
1043	A	230404	0	102	244	29	0.00162758		1043	A	34887	0	15	34	0	0.00140453		1043	A	186034	0	51	195	14	0.00139759		1043	A	111745	0	46	189	11	0.00220144		1043	A	125347	0	42	118	6	0.00132432		1043	A	144436	0	49
1044	A	232139	0	58	470	16	0.00234342		1044	A	35574	0	8	65	3	0.00213639		1044	A	187151	0	32	291	23	0.00184877		1044	A	112937	0	30	234	11	0.00243499		1044	A	125876	0	19	211	10	0.00190664		1044	A	145372	0	39
1045	A	235457	0	61	342	44	0.00189844		1045	A	37165	0	2	61	0	0.00169514		1045	A	189279	0	33	226	34	0.00154798		1045	A	115408	0	34	187	17	0.00206225		1045	A	126877	0	21	149	33	0.00159997		1045	A	147309	0	42
1046	A	239411	0	69	582	533	0.00494547		1046	A	38391	0	12	81	77	0.00442812		1046	A	192758	0	56	395	440	0.00462238		1046	A	118218	0	21	265	230	0.00436482		1046	A	128578	0	42	293	265	0.00466643		1046	A	149370	0	55
1047	C	242874	31	100	15	0	0.000601135		1047	C	39111	6	25	2	0	0.000843752		1047	C	196241	21	75	7	0	0.000524865		1047	C	120309	14	59	5	0	0.000648331		1047	C	130299	14	60	5	0	0.000606298		1047	C	150921	22	61
1048	A	248763	0	46	507	44	0.00239987		1048	A	42535	0	5	80	3	0.00206888		1048	A	201894	0	31	358	40	0.00212488		1048	A	124193	0	52	256	17	0.00261689		1048	A	133248	0	21	265	17	0.00227396		1048	A	153821	0	50
1049	A	249243	0	55	485	109	0.00260388		1049	A	42728	0	10	102	11	0.00287867		1049	A	202344	0	39	348	76	0.00228818		1049	A	124719	0	27	236	42	0.0024455		1049	A	133502	0	36	299	55	0.0029213		1049	A	154226	0	38
1050	A	252207	0	143	595	454	0.00472628		1050	A	43717	0	13	64	46	0.00281355		1050	A	205256	0	65	453	324	0.00410219		1050	A	126952	0	64	290	155	0.00400939		1050	A	134784	0	60	312	284	0.00486705		1050	A	155519	0	75
1051	C	254403	66	114	12	0	0.000754708		1051	C	44311	17	24	1	0	0.000947846		1051	C	208218	67	95	10	0	0.000826057		1051	C	128669	36	67	8	0	0.000862679		1051	C	136125	46	75	7	0	0.000940312		1051	C	156470	44	60
1052	C	259190	338	122	12	0	0.00182106		1052	C	47268	51	31	2	0	0.0017771		1052	C	213172	221	105	19	0	0.00161841		1052	C	132485	145	77	10	0	0.00175114		1052	C	138658	156	67	9	0	0.00167318		1052	C	158926	198	82
1053	A	259859	0	70	393	34	0.00191258		1053	A	47331	0	18	89	2	0.00230293		1053	A	214072	0	49	338	33	0.00196196		1053	A	132995	0	55	235	19	0.0023234		1053	A	139034	0	29	207	27	0.00189162		1053	A	159213	0	60
1054	A	260765	0	104	507	65	0.00259237		1054	A	47560	0	16	94	9	0.0025021		1054	A	214937	0	71	374	64	0.00236814		1054	A	133615	0	47	242	34	0.00241739		1054	A	139527	0	58	251	50	0.00257298		1054	A	159865	0	78
1055	C	262454	41	129	24	0	0.000739177		1055	C	48557	12	28	5	0	0.000926746		1055	C	217243	45	97	16	0	0.000727296		1055	C	135566	24	61	8	0	0.000686013		1055	C	140562	22	47	17	0	0.00061183		1055	C	160371	23	87
1056	A	266686	0	78	451	25	0.00207735		1056	A	51031	0	8	70	1	0.00154808		1056	A	221488	0	50	286	22	0.00161634		1056	A	139142	0	40	228	15	0.00203389		1056	A	142895	0	30	210	15	0.00178453		1056	A	162747	0	64
1057	T	266853	111	0	71	506	0.0025782		1057	T	51016	16	0	5	80	0.00197977		1057	T	221631	94	0	44	396	0.00240941		1057	T	139166	55	0	35	262	0.00252935		1057	T	142967	61	0	40	250	0.00245511		1057	T	162708	63	0
1058	T	268162	228	0	31	490	0.00279309		1058	T	52311	51	0	7	95	0.00292482		1058	T	222792	195	0	32	378	0.00271554		1058	T	140810	152	0	18	224	0.0027981		1058	T	143629	157	0	24	273	0.00316092		1058	T	163677	182	0
1059	G	267565	167	69	0	90	0.0012184		1059	G	52012	36	4	0	20	0.00115358		1059	G	222420	153	61	0	85	0.0013443		1059	G	140380	106	45	0	48	0.00141758		1059	G	143278	99	25	0	40	0.00114463		1059	G	163112	117	39
1060	G	269268	143	79	0	45	0.000991577		1060	G	52563	33	12	0	8	0.00100831		1060	G	223562	97	85	0	29	0.00094381		1060	G	141702	60	47	0	14	0.000853905		1060	G	144093	92	39	0	26	0.00108957		1060	G	164345	98	51
1061	A	277038	0	46	432	6	0.00174705		1061	A	53628	0	11	89	0	0.0018647		1061	A	231789	0	39	334	2	0.00161785		1061	A	147737	0	25	275	3	0.00205094		1061	A	148148	0	23	262	4	0.00195075		1061	A	168278	0	33
1062	T	277753	109	0	71	604	0.00282265		1062	T	53850	21	0	10	108	0.00258124		1062	T	232796	62	0	52	511	0.00268475		1062	T	148549	45	0	38	318	0.00269945		1062	T	148506	66	0	44	342	0.00304365		1062	T	168416	65	0
1063	T	278870	359	0	35	1212	0.00575896		1063	T	54390	89	0	12	249	0.00643501		1063	T	233545	334	0	24	906	0.00541223		1063	T	149778	186	0	21	652	0.00573515		1063	T	148868	183	0	16	642	0.0056493		1063	T	169231	246	0
1064	T	278753	177	0	27	609	0.00291656		1064	T	54429	29	0	2	114	0.00266402		1064	T	233482	156	0	31	540	0.00311373		1064	T	149796	88	0	18	329	0.00290395		1064	T	148829	95	0	21	321	0.00293626		1064	T	169110	106	0
1065	T	278679	171	0	37	634	0.0030214		1065	T	54430	30	0	8	152	0.00349072		1065	T	233551	111	0	35	589	0.00314706		1065	T	149848	97	0	22	366	0.00323661		1065	T	148812	98	0	15	381	0.00331962		1065	T	169056	118	0
1066	G	278748	117	44	0	42	0.000728256		1066	G	54434	37	4	0	13	0.000992027		1066	G	233557	101	44	0	40	0.000792098		1066	G	149857	87	33	0	28	0.000987608		1066	G	148820	77	13	0	14	0.000698831		1066	G	169053	94	15
1067	A	280277	0	93	729	81	0.00322181		1067	A	54711	0	6	125	6	0.00250407		1067	A	234509	0	69	533	58	0.00281439		1067	A	151102	0	85	352	24	0.00305092		1067	A	149418	0	41	383	51	0.003179		1067	A	169864	0	84
1068	A	281699	0	265	673	25	0.00341854		1068	A	54859	0	21	152	3	0.00320822		1068	A	236117	0	174	528	34	0.0031171		1068	A	151976	0	92	385	13	0.00322419		1068	A	150077	0	133	337	21	0.00327165		1068	A	170331	0	185
1069	C	285093	90	350	26	0	0.00163455		1069	C	55985	24	82	8	0	0.00203626		1069	C	239268	52	288	14	0	0.00147951		1069	C	154560	49	170	13	0	0.00150104		1069	C	151513	46	206	15	0	0.00176223		1069	C	172180	63	313
1070	T	290156	164	0	52	551	0.00264341		1070	T	58709	23	0	6	137	0.00282751		1070	T	243630	153	0	47	545	0.00305792		1070	T	158215	108	0	25	275	0.00257877		1070	T	153962	98	0	25	339	0.00300074		1070	T	175136	113	0
1071	G	290549	203	53	0	68	0.00111513		1071	G	58750	45	7	0	12	0.00108936		1071	G	244031	150	54	0	59	0.00107773		1071	G	158466	109	38	0	33	0.00113589		1071	G	154138	104	23	0	43	0.00110291		1071	G	175301	125	32
1072	A	292742	0	81	583	9	0.00229895		1072	A	59145	0	11	127	2	0.00236706		1072	A	245725	0	47	489	11	0.00222607		1072	A	160208	0	53	317	7	0.00235319		1072	A	154994	0	35	314	5	0.00228396		1072	A	176609	0	83
1073	T	294936	90	0	37	324	0.00152915		1073	T	59384	24	0	3	58	0.00143136		1073	T	247815	90	0	31	325	0.00179973		1073	T	161746	56	0	18	199	0.00168783		1073	T	155801	41	0	19	232	0.00187419		1073	T	177751	71	0
1074	A	297278	0	118	445	11	0.00193085		1074	A	60698	0	24	84	2	0.00181225		1074	A	249049	0	93	344	13	0.00180687		1074	A	164011	0	75	248	7	0.00201206		1074	A	156561	0	52	252	4	0.00196728		1074	A	179496	0	98
1075	A	298158	0	152	381	19	0.00185137		1075	A	60939	0	24	93	2	0.00195277		1075	A	249386	0	104	304	13	0.00168815		1075	A	164949	0	71	247	20	0.00204912		1075	A	157038	0	94	171	25	0.00184669		1075	A	180240	0	140
1076	A	299052	0	82	760	54	0.00299613		1076	A	61535	0	9	123	5	0.00222638		1076	A	250205	0	54	538	38	0.00251794		1076	A	165821	0	43	411	17	0.00284041		1076	A	157103	0	44	345	20	0.00260339		1076	A	180876	0	75
1077	A	301666	0	98	650	63	0.0026884		1077	A	63206	0	10	149	8	0.00264215		1077	A	252041	0	60	458	43	0.00222583		1077	A	168021	0	36	365	25	0.0025354		1077	A	157847	0	46	331	32	0.00259112		1077	A	182481	0	75
1078	A	304963	0	135	598	336	0.00350534		1078	A	64822	0	13	130	35	0.00274598		1078	A	254910	0	97	487	233	0.00320505		1078	A	170799	0	66	366	136	0.00332555		1078	A	159314	0	76	314	147	0.0033707		1078	A	184567	0	96
1079	C	307883	66	120	16	0	0.000656093		1079	C	65854	13	33	3	0	0.00074407		1079	C	257714	48	119	7	0	0.000675167		1079	C	173328	26	68	15	0	0.000628866		1079	C	160728	28	53	4	0	0.000528844		1079	C	186385	37	81
1080	A	311052	0	153	669	42	0.00277767		1080	A	68554	0	37	164	1	0.00294658		1080	A	261544	0	124	603	41	0.00293641		1080	A	175744	0	103	407	16	0.00299299		1080	A	162180	0	76	382	15	0.00291651		1080	A	187775	0	116
1081	G	311880	92	51	0	29	0.000551494		1081	G	68743	17	13	0	4	0.000494596		1081	G	262264	75	57	0	34	0.00063295		1081	G	176585	62	40	0	19	0.000685222		1081	G	162737	36	27	0	24	0.000534605		1081	G	188415	70	45
1082	A	320497	0	127	776	242	0.00357258		1082	A	76688	0	35	182	25	0.00315564		1082	A	270423	0	90	591	218	0.00332442		1082	A	183331	0	79	452	124	0.00357277		1082	A	167981	0	65	376	137	0.00344087		1082	A	193569	0	85
1083	A	321170	0	99	875	235	0.00376436		1083	A	76824	0	25	253	28	0.00398313		1083	A	271937	0	71	768	160	0.00367364		1083	A	183741	0	50	504	71	0.00340153		1083	A	168629	0	58	530	113	0.00415705		1083	A	193520	0	57
1084	G	325796	200	75	0	51	0.00100063		1084	G	77962	59	16	0	9	0.00107745		1084	G	277059	155	82	0	36	0.00098535		1084	G	187524	114	46	0	35	0.00103987		1084	G	171547	139	30	0	35	0.00118918		1084	G	195946	188	39
1085	C	332169	210	221	30	0	0.00138785		1085	C	84820	63	42	8	0	0.00133223		1085	C	284338	189	187	15	0	0.00137512		1085	C	192564	126	99	21	0	0.0012775		1085	C	175385	97	122	9	0	0.0013		1085	C	199027	126	122
1086	C	336281	236	165	39	0	0.00130843		1086	C	85647	58	52	8	0	0.00137775		1086	C	289516	178	167	29	0	0.00129181		1086	C	196363	138	124	28	0	0.00147686		1086	C	178239	94	128	21	0	0.00136334		1086	C	201522	118	145
1087	A	336524	0	122	634	62	0.00243073		1087	A	85668	0	36	172	8	0.00252136		1087	A	290124	0	105	530	57	0.00238519		1087	A	196516	0	92	371	27	0.00249344		1087	A	178312	0	67	318	25	0.00229934		1087	A	201406	0	128
1088	A	337284	0	130	642	168	0.00278697		1088	A	85757	0	40	219	31	0.00338165		1088	A	290850	0	106	556	154	0.00280557		1088	A	197201	0	72	414	61	0.00277382		1088	A	178876	0	72	352	107	0.00296854		1088	A	201865	0	85
1089	A	342560	0	142	831	421	0.00406936		1089	A	88535	0	38	210	52	0.00338849		1089	A	296657	0	109	665	332	0.00372821		1089	A	202682	0	69	473	179	0.0035573		1089	A	182291	0	76	427	237	0.00405944		1089	A	204976	0	82
1090	C	343452	80	141	14	0	0.00068423		1090	C	89297	54	36	11	0	0.00113106		1090	C	299280	65	110	12	0	0.000624833		1090	C	203992	46	93	10	0	0.000730421		1090	C	183110	26	78	5	0	0.000595271		1090	C	204519	50	109
1091	A	350480	0	88	720	141	0.00270772		1091	A	94778	0	9	166	23	0.00208909		1091	A	307443	0	70	572	126	0.00249802		1091	A	211127	0	56	438	62	0.00263349		1091	A	188270	0	34	390	87	0.00271419		1091	A	208890	0	79
1092	A	348736	0	108	840	1406	0.00675009		1092	A	94023	0	23	189	221	0.00460526		1092	A	307197	0	74	643	1264	0.00644863		1092	A	209644	0	66	459	582	0.00528038		1092	A	187396	0	46	388	828	0.0067344		1092	A	206657	0	63
1093	C	354169	103	12855	18	0	0.0366379		1093	C	96844	25	3685	6	0	0.038371		1093	C	313220	114	11976	14	0	0.0386438		1093	C	214806	66	7369	18	0	0.0346964		1093	C	191440	60	7073	12	0	0.0373224		1093	C	210406	72	8972
1094	C	358187	210	179	24	0	0.00115303		1094	C	100118	58	42	1	0	0.00100881		1094	C	319861	215	158	19	0	0.00122553		1094	C	219905	143	116	8	0	0.00121416		1094	C	195094	112	133	10	0	0.00130706		1094	C	212226	146	165
1095	T	352824	359	0	57	847	0.00357969		1095	T	99670	86	0	16	239	0.00342129		1095	T	317949	356	0	47	836	0.00389685		1095	T	216788	253	0	43	512	0.00372714		1095	T	191923	224	0	29	502	0.00393387		1095	T	207674	278	0
1096	G	353226	321	60	0	210	0.00167315		1096	G	99777	121	11	0	40	0.00172384		1096	G	318573	286	51	0	154	0.00154125		1096	G	217445	169	30	0	91	0.00133367		1096	G	192191	167	25	0	99	0.00151412		1096	G	207994	202	27
1097	C	355200	270	314	33	0	0.00173705		1097	C	100415	51	53	6	0	0.00109545		1097	C	321299	221	338	25	0	0.00181762		1097	C	219589	142	200	25	0	0.0016713		1097	C	193868	125	228	18	0	0.00191367		1097	C	209055	165	199
1098	C	360309	206	315	55	0	0.00159863		1098	C	101263	49	80	12	0	0.00139241		1098	C	330076	198	222	45	0	0.00140877		1098	C	224778	152	160	23	0	0.00149036		1098	C	198395	108	149	21	0	0.00140124		1098	C	211570	151	197
1099	A	361616	0	152	709	197	0.00292576		1099	A	101465	0	52	225	41	0.00313409		1099	A	332096	0	146	582	181	0.00273716		1099	A	225936	0	142	453	76	0.00296987		1099	A	199448	0	72	350	135	0.00279271		1099	A	212291	0	119
1100	C	361316	79	125	25	0	0.000633794		1100	C	101401	25	44	6	0	0.000739638		1100	C	333030	60	133	21	0	0.000642585		1100	C	225933	52	98	9	0	0.000703748		1100	C	199789	42	101	8	0	0.000755797		1100	C	211816	44	112
1101	T	368894	141	0	48	820	0.0027352		1101	T	108052	47	0	15	259	0.00297079		1101	T	341383	127	0	32	864	0.00299663		1101	T	233241	135	0	25	535	0.00297975		1101	T	205777	91	0	21	532	0.0031296		1101	T	216436	135	0
1102	C	369859	89	110	19	0	0.000589414		1102	C	108266	34	50	6	0	0.000831286		1102	C	342131	119	122	21	0	0.000765789		1102	C	234196	88	94	8	0	0.000811286		1102	C	206288	63	90	9	0	0.00078531		1102	C	217249	66	141
1103	T	370014	194	0	75	458	0.00196479		1103	T	108323	38	0	16	142	0.0018094		1103	T	342620	165	0	45	439	0.00189423		1103	T	234747	137	0	44	318	0.00212569		1103	T	206560	83	0	48	294	0.00205751		1103	T	217000	96	0
1104	A	369997	0	45	440	10	0.00133785		1104	A	108368	0	4	155	3	0.00149491		1104	A	342767	0	38	352	5	0.00115239		1104	A	235034	0	35	358	14	0.00173166		1104	A	206560	0	20	227	8	0.00123451		1104	A	217099	0	34
1105	A	369602	0	155	629	43	0.00223754		1105	A	108404	0	46	179	8	0.00214937		1105	A	342877	0	108	587	68	0.00222529		1105	A	235182	0	97	445	25	0.0024109		1105	A	206485	0	107	339	24	0.00227619		1105	A	216503	0	94
1106	G	374774	118	69	0	66	0.000675074		1106	G	111038	48	19	0	8	0.000675444		1106	G	346373	130	70	0	60	0.000750636		1106	G	239934	87	65	0	36	0.000783549		1106	G	209481	61	34	0	41	0.000649224		1106	G	220905	134	36
1107	G	381075	176	93	0	117	0.00101292		1107	G	119664	62	15	0	24	0.00084403		1107	G	352890	149	117	0	98	0.00103148		1107	G	246957	105	51	0	59	0.000870597		1107	G	213186	96	48	0	78	0.00104134		1107	G	224847	127	52
1108	A	395997	0	125	654	16	0.00200759		1108	A	124667	0	25	234	3	0.0021016		1108	A	365499	0	85	484	10	0.00158414		1108	A	260766	0	81	487	10	0.00221655		1108	A	223106	0	34	321	7	0.00162255		1108	A	234517	0	93
1109	A	394905	0	178	966	32	0.00297793		1109	A	124351	0	40	332	3	0.00301566		1109	A	366862	0	139	808	35	0.00267676		1109	A	262067	0	114	634	16	0.00291529		1109	A	223079	0	86	530	22	0.00285997		1109	A	233317	0	122
1110	G	398741	195	44	0	56	0.000739829		1110	G	126107	38	8	0	18	0.000507506		1110	G	370770	140	67	0	56	0.000709335		1110	G	266754	134	34	0	29	0.000738508		1110	G	225745	121	21	0	27	0.000748632		1110	G	236116	191	27
1111	T	407655	222	0	30	444	0.00170733		1111	T	135603	48	0	10	152	0.00154864		1111	T	380326	202	0	26	423	0.00171169		1111	T	277462	147	0	29	302	0.00172276		1111	T	232896	110	0	18	269	0.00170462		1111	T	242223	139	0
1112	A	409606	0	125	419	16	0.00136717		1112	A	136085	0	37	145	3	0.00135944		1112	A	382612	0	89	348	26	0.0012101		1112	A	279782	0	73	363	16	0.00161554		1112	A	234571	0	59	259	15	0.00141961		1112	A	243520	0	78
1113	C	410285	97	239	63	0	0.000972495		1113	C	136287	32	105	5	0	0.00104192		1113	C	383403	116	283	34	0	0.00112936		1113	C	280911	87	157	36	0	0.000996757		1113	C	235074	49	186	40	0	0.00116984		1113	C	244080	66	182
1114	T	417358	300	0	85	868	0.00300222		1114	T	141393	69	0	26	332	0.00301995		1114	T	389645	243	0	84	925	0.00321318		1114	T	288739	216	0	48	582	0.00292998		1114	T	239702	143	0	38	518	0.00291612		1114	T	249737	198	0
1115	G	417594	280	41	0	184	0.00120931		1115	G	141505	87	9	0	41	0.000968164		1115	G	390309	255	49	0	148	0.00115806		1115	G	289225	207	43	0	106	0.00123088		1115	G	240025	178	24	0	123	0.00135403		1115	G	249858	181	34
1116	T	418900	281	0	46	4017	0.01037		1116	T	142011	52	0	14	1373	0.010133		1116	T	392224	228	0	33	3532	0.00967049		1116	T	292137	156	0	28	2931	0.0106628		1116	T	241398	155	0	32	2535	0.011276		1116	T	250587	178	0
1117	A	423462	0	138	556	11	0.00166485		1117	A	142974	0	23	207	0	0.00160868		1117	A	395586	0	93	512	9	0.00155213		1117	A	296040	0	99	402	4	0.00170585		1117	A	244037	0	68	318	15	0.00164319		1117	A	254638	0	87
1118	T	419735	143	0	39	439	0.0014795		1118	T	142152	35	0	12	213	0.00182903		1118	T	394497	142	0	35	410	0.00148797		1118	T	295674	93	0	38	312	0.00149827		1118	T	242342	101	0	26	287	0.00170833		1118	T	251350	92	0
1119	A	423765	0	203	642	25	0.00205302		1119	A	144475	0	49	224	5	0.00192421		1119	A	397760	0	205	592	19	0.00205149		1119	A	301448	0	141	465	32	0.00211645		1119	A	244510	0	114	367	15	0.00202855		1119	A	255281	0	145
1120	G	425437	138	123	0	67	0.000770972		1120	G	145105	56	33	0	11	0.000689156		1120	G	398892	130	135	0	58	0.000809743		1120	G	303060	105	104	0	41	0.000824919		1120	G	245611	86	66	0	38	0.000773581		1120	G	256795	121	72
1121	A	437106	0	142	1004	77	0.00279795		1121	A	157594	0	38	372	17	0.00270949		1121	A	412545	0	103	874	67	0.00253063		1121	A	316235	0	87	730	45	0.00272582		1121	A	255182	0	71	580	31	0.0026726		1121	A	264068	0	123
1122	G	442639	250	128	0	64	0.000998556		1122	G	158015	82	18	0	24	0.000784736		1122	G	419409	257	139	0	56	0.00107771		1122	G	321383	205	90	0	35	0.00102681		1122	G	259859	231	77	0	27	0.00128916		1122	G	267060	259	63
1123	G	453093	294	167	0	98	0.00123374		1123	G	171121	138	59	0	21	0.00127395		1123	G	435624	276	174	0	103	0.00126944		1123	G	335464	192	103	0	79	0.00111487		1123	G	270263	157	116	0	54	0.00120993		1123	G	273045	166	103
1124	C	462667	273	226	55	0	0.00119741		1124	C	175975	115	75	7	0	0.00111948		1124	C	454328	247	193	35	0	0.0010455		1124	C	352224	152	161	32	0	0.00097949		1124	C	282079	133	133	29	0	0.00104581		1124	C	277460	137	140
1125	A	470950	0	170	864	22	0.00224228		1125	A	179010	0	52	420	4	0.00265907		1125	A	465324	0	130	792	28	0.00204159		1125	A	362304	0	132	708	21	0.00237646		1125	A	290085	0	88	508	9	0.0020856		1125	A	282357	0	120
1126	A	471368	0	133	859	76	0.00226575		1126	A	179076	0	49	370	10	0.00239563		1126	A	466117	0	130	673	74	0.0018815		1126	A	363006	0	126	757	34	0.00252613		1126	A	290647	0	68	433	36	0.0018476		1126	A	282531	0	94
1127	A	474648	0	208	1521	269	0.00420944		1127	A	181050	0	51	552	60	0.00366197		1127	A	468679	0	168	1310	248	0.00368269		1127	A	367623	0	155	1018	125	0.00353079		1127	A	292508	0	122	853	173	0.00392468		1127	A	285031	0	138
1128	G	478085	301	72	0	43	0.000870138		1128	G	181810	109	15	0	12	0.000748034		1128	G	472763	267	102	0	52	0.00089051		1128	G	371482	183	46	0	32	0.000702591		1128	G	295141	236	53	0	32	0.00108762		1128	G	286834	234	38
1129	C	492957	238	704	17	0	0.0019454		1129	C	191773	100	321	4	0	0.00221616		1129	C	488010	271	844	12	0	0.00230938		1129	C	384811	184	559	11	0	0.0019594		1129	C	307179	139	514	11	0	0.00216161		1129	C	296371	140	544
1130	T	496798	264	0	86	1191	0.00310186		1130	T	191649	86	0	43	449	0.00301593		1130	T	495635	314	0	116	1142	0.00317169		1130	T	391755	211	0	88	887	0.0030274		1130	T	312060	184	0	45	670	0.00288086		1130	T	298887	200	0
1131	G	488038	302	73	0	219	0.00121712		1131	G	191355	150	14	0	44	0.00108698		1131	G	491303	268	78	0	175	0.00106045		1131	G	390015	267	84	0	123	0.00121534		1131	G	306804	195	37	0	121	0.00115057		1131	G	293329	205	47
1132	A	492181	0	265	1113	2505	0.00788937		1132	A	192656	0	101	445	715	0.00654535		1132	A	494944	0	210	1130	2784	0.00833226		1132	A	393956	0	207	949	1684	0.00720893		1132	A	309661	0	136	638	1617	0.00772135		1132	A	295946	0	171
1133	C	494581	127	254	54	0	0.000879532		1133	C	192253	68	120	22	0	0.00109231		1133	C	500705	140	300	49	0	0.000976623		1133	C	398922	129	226	58	0	0.00103529		1133	C	312684	86	207	44	0	0.00107777		1133	C	296969	86	188
1134	C	494396	1082	472	97	0	0.00333943		1134	C	199031	393	254	22	0	0.00336129		1134	C	506292	1036	446	67	0	0.0030595		1134	C	406412	773	364	55	0	0.00293298		1134	C	315436	541	318	49	0	0.00287856		1134	C	297152	649	307
1135	A	495091	0	204	851	150	0.0024339		1135	A	199285	0	103	416	43	0.00282008		1135	A	507616	0	158	854	145	0.00227928		1135	A	407681	0	205	786	102	0.00268102		1135	A	316033	0	100	535	84	0.00227508		1135	A	297765	0	171
1136	A	496405	0	207	1076	996	0.00459101		1136	A	199891	0	69	456	215	0.00370202		1136	A	509659	0	204	1066	938	0.00433231		1136	A	409037	0	167	912	504	0.00387007		1136	A	317514	0	124	675	580	0.00434312		1136	A	298551	0	151
1137	C	497310	114	203	34	0	0.000705797		1137	C	202798	87	116	8	0	0.00104044		1137	C	513434	136	286	20	0	0.00086087		1137	C	415582	91	205	20	0	0.000760379		1137	C	320074	76	154	22	0	0.000787318		1137	C	298527	54	159
1138	A	507146	0	226	1052	224	0.00296167		1138	A	213211	0	66	468	54	0.00275783		1138	A	524786	0	176	1129	232	0.00292881		1138	A	429002	0	201	930	103	0.00287644		1138	A	328702	0	112	702	146	0.00292058		1138	A	304851	0	138
1139	C	508867	116	225	48	0	0.000764443		1139	C	213422	33	113	16	0	0.00075906		1139	C	526524	124	228	30	0	0.000725513		1139	C	430522	114	192	37	0	0.000796707		1139	C	330109	42	124	19	0	0.000560421		1139	C	305814	63	134
1140	A	525164	0	139	1124	201	0.0027877		1140	A	221429	0	53	584	69	0.00318838		1140	A	544849	0	104	1082	232	0.00260256		1140	A	443012	0	158	1057	145	0.00306989		1140	A	343323	0	71	742	150	0.00280494		1140	A	314789	0	103
1141	A	519018	0	190	1012	283	0.00286117		1141	A	221092	0	88	504	80	0.00303946		1141	A	540712	0	132	1087	288	0.00278707		1141	A	441809	0	152	969	166	0.00291302		1141	A	340461	0	94	700	166	0.00281971		1141	A	312295	0	106
1142	C	509160	101	268	24	0	0.00077186		1142	C	224247	35	129	16	0	0.000802686		1142	C	534249	96	316	22	0	0.000812355		1142	C	445555	82	250	23	0	0.000796759		1142	C	337223	42	171	13	0	0.00067018		1142	C	307698	68	176
1143	A	515597	0	140	1171	96	0.00272888		1143	A	230318	0	84	523	40	0.00280916		1143	A	540971	0	153	1180	107	0.00266188		1143	A	455366	0	178	1049	83	0.00287681		1143	A	342817	0	108	748	53	0.00265156		1143	A	313451	0	143
1144	A	517065	0	147	954	227	0.00256834		1144	A	230458	0	63	456	65	0.00253408		1144	A	542411	0	149	871	246	0.00233402		1144	A	456267	0	140	826	152	0.00245032		1144	A	343826	0	92	511	134	0.00214353		1144	A	314222	0	108
1145	C	521213	105	11434	19	0	0.0221752		1145	C	233780	58	5047	8	0	0.021871		1145	C	546419	131	14642	22	0	0.0270763		1145	C	463277	98	11497	26	0	0.0250843		1145	C	347348	60	5730	15	0	0.0167123		1145	C	318047	63	5574
1146	A	529877	0	273	1289	54	0.00304976		1146	A	239650	0	114	503	18	0.0026497		1146	A	554305	0	279	1225	74	0.00284681		1146	A	474116	0	305	986	61	0.00285162		1146	A	354105	0	180	739	59	0.00276189		1146	A	325320	0	252
1147	G	522385	196	58	0	108	0.000692975		1147	G	238476	95	34	0	35	0.0006877		1147	G	549502	191	100	0	112	0.000733391		1147	G	472159	194	79	0	92	0.000773045		1147	G	351501	166	55	0	62	0.000805119		1147	G	321138	166	87
1148	A	536673	0	187	1087	232	0.00280618		1148	A	249514	0	86	530	96	0.00285355		1148	A	561998	0	169	1015	281	0.00260677		1148	A	488249	0	231	1081	202	0.00310088		1148	A	362823	0	106	704	170	0.00270104		1148	A	332916	0	167
1149	A	534613	0	120	970	110	0.00224461		1149	A	248930	0	44	539	30	0.00246254		1149	A	561572	0	105	960	121	0.00211193		1149	A	488926	0	91	977	74	0.00233573		1149	A	362842	0	73	632	67	0.00212765		1149	A	331275	0	67
1150	T	543130	337	0	55	963	0.0024948		1150	T	250991	122	0	26	523	0.0026734		1150	T	569287	356	0	71	1041	0.00257866		1150	T	495366	251	0	47	882	0.00238208		1150	T	368242	221	0	41	678	0.00255267		1150	T	336966	198	0
1151	C	534456	201	186	15	0	0.000752167		1151	C	249986	108	97	9	0	0.000856048		1151	C	563816	216	183	22	0	0.000746698		1151	C	496631	208	196	17	0	0.000847712		1151	C	365631	109	173	10	0	0.000798619		1151	C	331706	95	192
1152	T	533973	387	0	62	1147	0.00298892		1152	T	250213	139	0	15	571	0.00289753		1152	T	563243	349	0	50	1212	0.00286022		1152	T	497999	308	0	58	1027	0.00279719		1152	T	365773	216	0	31	842	0.00297726		1152	T	331586	247	0
1153	C	533749	300	419	28	0	0.00139953		1153	C	250226	170	276	16	0	0.00184633		1153	C	563362	337	463	30	0	0.0014733		1153	C	498289	310	466	35	0	0.00162757		1153	C	365840	191	355	13	0	0.00152799		1153	C	331399	198	364
1154	G	535075	470	171	0	109	0.00140167		1154	G	250483	245	68	0	41	0.00141327		1154	G	565180	526	190	0	95	0.00143494		1154	G	500630	436	171	0	115	0.00144218		1154	G	367349	349	121	0	72	0.00147544		1154	G	332518	345	108
1155	C	536557	274	375	20	0	0.00124684		1155	C	250655	140	214	12	0	0.00146017		1155	C	567543	247	365	22	0	0.0011171		1155	C	502533	225	318	27	0	0.00113425		1155	C	369017	177	353	10	0	0.00146335		1155	C	333503	122	393
1156	T	549984	379	0	89	1084	0.0028219		1156	T	253252	117	0	51	552	0.00284302		1156	T	583221	412	0	110	1146	0.00285998		1156	T	514759	365	0	94	977	0.00278965		1156	T	380473	234	0	57	728	0.00267825		1156	T	342851	272	0
1157	G	539315	360	77	0	173	0.00113106		1157	G	250030	185	43	0	95	0.00129184		1157	G	575757	401	107	0	228	0.00127832		1157	G	511494	350	89	0	131	0.00111438		1157	G	375714	265	47	0	107	0.00111521		1157	G	335140	260	42
1158	C	540742	316	343	55	0	0.00132041		1158	C	250907	123	119	28	0	0.0010761		1158	C	578455	362	371	38	0	0.00133286		1158	C	515974	293	332	45	0	0.00129852		1158	C	378542	188	295	38	0	0.00137633		1158	C	336873	187	258
1159	C	549356	376	377	102	0	0.00155637		1159	C	252610	173	198	42	0	0.00163493		1159	C	592369	498	419	111	0	0.0017354		1159	C	527284	390	374	86	0	0.00161203		1159	C	389185	241	283	61	0	0.00150314		1159	C	342208	236	315
1160	C	543138	710	370	76	0	0.00212837		1160	C	251029	348	196	23	0	0.0022587		1160	C	588163	715	553	84	0	0.00229868		1160	C	526606	588	391	59	0	0.00197111		1160	C	387564	425	318	56	0	0.00206159		1160	C	338236	460	252
1161	A	546410	0	210	888	247	0.00246152		1161	A	251789	0	112	442	121	0.00268082		1161	A	591842	0	199	980	282	0.00246856		1161	A	529095	0	233	965	218	0.00267627		1161	A	390113	0	154	641	155	0.00243519		1161	A	340437	0	194
1162	A	542716	0	233	1241	992	0.00454381		1162	A	250667	0	111	578	279	0.0038617		1162	A	588951	0	225	1219	1019	0.00418201		1162	A	527717	0	210	1159	618	0.00376528		1162	A	388288	0	145	870	577	0.00410005		1162	A	337845	0	167
1163	C	555543	125	205	14	0	0.000619214		1163	C	255358	46	119	6	0	0.000669648		1163	C	602895	116	212	22	0	0.000580532		1163	C	540421	127	211	19	0	0.000660596		1163	C	398776	69	152	11	0	0.00058178		1163	C	345847	72	159
1164	A	553356	0	219	1232	183	0.00295289		1164	A	264914	0	107	651	50	0.00305005		1164	A	602507	0	192	1261	183	0.00271532		1164	A	549246	0	252	1280	126	0.00301868		1164	A	401174	0	122	891	124	0.00283418		1164	A	345500	0	145
1165	C	554959	115	210	27	0	0.000634281		1165	C	265152	58	131	10	0	0.000750513		1165	C	604090	170	290	24	0	0.000801205		1165	C	550859	131	238	34	0	0.000731585		1165	C	402365	84	188	27	0	0.000743106		1165	C	346431	91	182
1166	A	565249	0	166	1223	107	0.00264662		1166	A	273622	0	79	690	18	0.00287623		1166	A	615142	0	160	1352	86	0.00259777		1166	A	561544	0	186	1332	59	0.00280833		1166	A	411838	0	110	938	56	0.00268067		1166	A	354211	0	153
1167	A	555771	0	160	1156	43	0.00244525		1167	A	269557	0	81	636	23	0.00274524		1167	A	606281	0	187	1195	78	0.00240812		1167	A	556802	0	186	1150	53	0.0024946		1167	A	406686	0	143	866	36	0.00256955		1167	A	348485	0	119
1168	G	555677	211	148	0	408	0.0013803		1168	G	272564	116	49	0	169	0.0012254		1168	G	604801	212	224	0	477	0.00150959		1168	G	561149	200	175	0	355	0.0013009		1168	G	407551	160	113	0	293	0.00138878		1168	G	349967	236	83
1169	G	569930	244	129	0	329	0.00123173		1169	G	282212	112	42	0	131	0.00100988		1169	G	616963	238	212	0	365	0.00132099		1169	G	575880	232	163	0	236	0.00109571		1169	G	418578	209	94	0	181	0.0011563		1169	G	360502	201	94
1170	A	588333	0	176	1132	80	0.00235921		1170	A	286492	0	84	638	24	0.00260391		1170	A	635928	0	148	1235	75	0.00229271		1170	A	595057	0	214	1221	50	0.00249556		1170	A	433910	0	122	828	41	0.00228388		1170	A	372945	0	117
1171	G	591669	233	72	0	123	0.000723377		1171	G	287652	71	28	0	38	0.00047627		1171	G	639029	213	111	0	130	0.000710453		1171	G	600710	236	126	0	71	0.000720814		1171	G	437525	234	54	0	68	0.000813668		1171	G	375611	281	49
1172	A	603022	0	179	1357	2208	0.00620873		1172	A	298696	0	91	763	895	0.00585545		1172	A	650593	0	148	1491	2505	0.00636957		1172	A	615966	0	207	1512	1786	0.00569025		1172	A	448775	0	108	981	1533	0.00584257		1172	A	384735	0	123
1173	A	605928	0	234	1415	1936	0.00591654		1173	A	299011	0	110	790	740	0.00548475		1173	A	654509	0	224	1507	2148	0.00592658		1173	A	619960	0	215	1520	1598	0.00537615		1173	A	451882	0	137	1057	1312	0.0055457		1173	A	386410	0	170
1174	C	609159	602	445	26	0	0.00176144		1174	C	300622	355	229	24	0	0.00202247		1174	C	658663	593	583	54	0	0.00186742		1174	C	625704	563	421	39	0	0.00163496		1174	C	455438	463	460	36	0	0.00210567		1174	C	388762	275	302
1175	C	616638	549	330	50	0	0.00150656		1175	C	307896	351	186	26	0	0.00182854		1175	C	667356	649	389	62	0	0.0016483		1175	C	636254	656	373	59	0	0.00171001		1175	C	462683	413	352	38	0	0.00173553		1175	C	394204	370	267
1176	C	606905	422	433	62	0	0.00151094		1176	C	303825	211	189	24	0	0.00139554		1176	C	657658	478	450	63	0	0.00150686		1176	C	633371	439	383	71	0	0.00140992		1176	C	459156	273	338	22	0	0.00137862		1176	C	389830	300	271
1177	A	608485	0	170	1007	904	0.00341997		1177	A	304103	0	93	533	448	0.0035317		1177	A	660228	0	192	1053	1055	0.00348365		1177	A	634506	0	263	1123	846	0.0035177		1177	A	460436	0	171	714	656	0.00334683		1177	A	390632	0	149
1178	G	609003	353	122	0	261	0.00120853		1178	G	306108	190	53	0	123	0.00119566		1178	G	660895	348	182	0	280	0.00122561		1178	G	635504	484	143	0	320	0.00149016		1178	G	461582	331	89	0	216	0.00137787		1178	G	391219	303	71
1179	C	618401	316	357	46	0	0.00116268		1179	C	320119	213	159	23	0	0.00123392		1179	C	672334	395	448	34	0	0.00130441		1179	C	650879	369	393	48	0	0.00124447		1179	C	475631	262	368	29	0	0.00138553		1179	C	400095	210	301
1180	C	631282	285	215	53	0	0.000875995		1180	C	321800	129	120	29	0	0.000863891		1180	C	689182	335	222	60	0	0.000895264		1180	C	665199	361	262	63	0	0.00103127		1180	C	488901	200	304	29	0	0.0010902		1180	C	408693	158	348
1181	T	632288	457	0	209	869	0.00242769		1181	T	322737	219	0	102	450	0.00238894		1181	T	690100	514	0	219	924	0.0024011		1181	T	665745	514	0	185	976	0.00251598		1181	T	490074	321	0	137	759	0.0024833		1181	T	409292	311	0
1182	A	628672	0	51	601	19	0.00106733		1182	A	321093	0	26	328	28	0.00118969		1182	A	686507	0	59	507	11	0.000840487		1182	A	663947	0	89	701	19	0.00121847		1182	A	488630	0	42	450	14	0.00103555		1182	A	407523	0	77
1183	A	639753	0	156	885	54	0.0017116		1183	A	322367	0	63	510	22	0.00184572		1183	A	699041	0	126	889	53	0.00152781		1183	A	669047	0	206	1006	60	0.00190121		1183	A	494655	0	114	664	43	0.00165974		1183	A	411987	0	130
1184	A	624252	0	84	781	34	0.00144012		1184	A	321644	0	43	424	19	0.00151099		1184	A	679385	0	86	666	57	0.00119078		1184	A	667550	0	77	1081	33	0.00178414		1184	A	487220	0	69	560	37	0.00136694		1184	A	408055	0	69
1185	T	610874	610	0	77	1027	0.00280582		1185	T	319559	267	0	31	561	0.00268808		1185	T	662098	562	0	76	1168	0.00272769		1185	T	664294	652	0	79	1062	0.00269911		1185	T	481226	395	0	51	835	0.00266195		1185	T	403942	385	0
1186	G	617329	281	89	0	281	0.00105454		1186	G	322780	114	46	0	142	0.000935622		1186	G	666314	200	118	0	306	0.000936495		1186	G	672933	324	132	0	229	0.00101793		1186	G	485372	178	64	0	191	0.000892099		1186	G	409692	188	64
1187	A	620267	0	151	1271	42	0.00236027		1187	A	323131	0	70	792	16	0.00271716		1187	A	668430	0	159	1242	40	0.0021558		1187	A	677432	0	234	1522	45	0.00265857		1187	A	487888	0	119	938	39	0.00224642		1187	A	412336	0	147
1188	A	623163	0	167	1980	43	0.00351433		1188	A	323561	0	96	1070	16	0.0036531		1188	A	671270	0	196	2124	41	0.00351721		1188	A	681215	0	200	2304	51	0.00375065		1188	A	490349	0	129	1544	37	0.00348731		1188	A	414488	0	148
1189	G	626017	187	115	0	193	0.000790713		1189	G	323746	130	66	0	81	0.000855609		1189	G	675021	217	149	0	175	0.000801457		1189	G	686551	287	168	0	172	0.000913261		1189	G	494273	219	90	0	94	0.000815339		1189	G	416962	267	63
1190	A	639975	0	143	1362	278	0.00278605		1190	A	336928	0	128	693	158	0.00290567		1190	A	686961	0	161	1406	315	0.0027396		1190	A	702745	0	186	1515	281	0.00282037		1190	A	508534	0	126	1022	201	0.00265272		1190	A	427880	0	131
1191	G	643743	282	108	0	102	0.00076428		1191	G	339894	170	56	0	68	0.000864976		1191	G	691002	334	133	0	119	0.000848044		1191	G	707130	318	141	0	95	0.000783449		1191	G	512046	356	86	0	70	0.00099991		1191	G	430609	313	73
1192	C	649767	398	395	46	0	0.00129123		1192	C	346967	220	231	19	0	0.0013546		1192	C	696207	505	532	42	0	0.00154983		1192	C	718582	441	453	60	0	0.00132761		1192	C	522031	306	395	28	0	0.00139647		1192	C	437971	254	252
1193	A	660958	0	279	1203	67	0.00234357		1193	A	349490	0	173	702	33	0.00259807		1193	A	707313	0	304	1448	86	0.00259857		1193	A	730665	0	324	1444	61	0.0025032		1193	A	531450	0	216	1028	37	0.00241039		1193	A	445122	0	255
1194	G	657384	368	177	0	184	0.00110894		1194	G	347751	220	68	0	103	0.00112437		1194	G	705189	393	259	0	188	0.00119117		1194	G	728176	377	243	0	178	0.00109589		1194	G	530985	387	159	0	153	0.00131642		1194	G	443385	382	115
1195	G	676863	323	119	0	188	0.000930764		1195	G	362838	164	69	0	109	0.000942569		1195	G	720823	359	223	0	224	0.00111817		1195	G	748411	395	242	0	217	0.00114108		1195	G	548083	244	91	0	150	0.000884902		1195	G	457641	257	77
1196	A	700834	0	264	1319	135	0.00245137		1196	A	362862	0	137	736	58	0.00256571		1196	A	741917	0	232	1461	144	0.00247602		1196	A	776574	0	287	1573	148	0.00258572		1196	A	572890	0	187	1039	110	0.00233204		1196	A	475156	0	199
1197	C	709606	158	364	74	0	0.000839903		1197	C	364434	63	224	33	0	0.000878074		1197	C	748931	187	391	63	0	0.000855887		1197	C	786881	252	502	66	0	0.00104209		1197	C	580812	95	284	50	0	0.000738621		1197	C	481508	110	285
1198	A	723845	0	257	1576	65	0.00262211		1198	A	373447	0	117	881	36	0.0027688		1198	A	759183	0	222	1315	62	0.00210621		1198	A	803756	0	369	1902	82	0.00292751		1198	A	590588	0	175	1062	68	0.00220966		1198	A	492335	0	272
1199	A	723207	0	167	1163	69	0.00193444		1199	A	373192	0	67	658	17	0.00198825		1199	A	758302	0	180	1153	98	0.00188711		1199	A	803168	0	270	1444	69	0.00221996		1199	A	590542	0	136	897	57	0.00184576		1199	A	492021	0	164
1200	A	718446	0	127	1397	57	0.00220058		1200	A	370103	0	71	784	19	0.0023615		1200	A	751569	0	123	1283	85	0.00198385		1200	A	801996	0	168	1565	70	0.00224814		1200	A	587478	0	106	1063	60	0.00209199		1200	A	490894	0	92
1201	A	722791	0	191	2220	76	0.00344083		1201	A	372331	0	89	919	28	0.00278247		1201	A	754293	0	234	2461	124	0.00373727		1201	A	808753	0	242	2291	85	0.00323708		1201	A	589926	0	171	1970	87	0.00377674		1201	A	495226	0	173
1202	G	723526	321	141	0	172	0.000876264		1202	G	370702	157	70	0	96	0.00087132		1202	G	754771	320	249	0	196	0.00101355		1202	G	809975	370	213	0	159	0.000916078		1202	G	591134	394	124	0	126	0.00108943		1202	G	496114	351	71
1203	G	736348	360	88	0	333	0.00106064		1203	G	377433	187	36	0	169	0.00103859		1203	G	765073	330	102	0	386	0.00106918		1203	G	825384	365	111	0	325	0.000970457		1203	G	601405	323	77	0	232	0.00105087		1203	G	506517	271	63
1204	T	756835	590	0	137	1517	0.00296498		1204	T	381746	276	0	65	835	0.00308058		1204	T	784324	592	0	154	1558	0.00293756		1204	T	848896	541	0	145	1676	0.00278244		1204	T	615875	474	0	108	1228	0.00293891		1204	T	521616	355	0
1205	T	742515	432	0	63	1208	0.00229356		1205	T	378907	260	0	49	763	0.00282919		1205	T	769835	472	0	80	1236	0.00232258		1205	T	840540	533	0	82	1352	0.00234016		1205	T	609047	332	0	67	1013	0.00231838		1205	T	514569	342	0
1206	C	740783	380	614	53	0	0.00141337		1206	C	378916	246	271	32	0	0.00144887		1206	C	767849	435	628	52	0	0.00145211		1206	C	839861	467	618	97	0	0.00140738		1206	C	608115	325	575	44	0	0.00155234		1206	C	513908	279	450
1207	G	739980	454	104	0	115	0.000909484		1207	G	378055	353	60	0	57	0.00124321		1207	G	767445	514	194	0	122	0.00108151		1207	G	839439	633	163	0	117	0.00108763		1207	G	608186	378	85	0	98	0.000922415		1207	G	513505	421	84
1208	T	740952	391	0	127	1265	0.00240636		1208	T	378076	220	0	61	683	0.00254975		1208	T	768574	415	0	106	1363	0.00245129		1208	T	840852	413	0	98	1430	0.00230837		1208	T	609286	296	0	86	1068	0.00237983		1208	T	514164	297	0
1209	C	743288	193	223	42	0	0.000616181		1209	C	378432	81	148	22	0	0.000663263		1209	C	770971	278	234	61	0	0.000743219		1209	C	844819	319	338	54	0	0.0008416		1209	C	611523	177	363	36	0	0.000941911		1209	C	515939	159	376
1210	T	745135	563	0	136	1594	0.00307729		1210	T	378748	152	0	48	806	0.00265612		1210	T	772264	544	0	157	1720	0.00313494		1210	T	847105	615	0	151	1811	0.00304213		1210	T	612479	416	0	98	1386	0.00310215		1210	T	517219	369	0
1211	G	744886	641	84	0	159	0.00118676		1211	G	378515	308	45	0	88	0.00116508		1211	G	772986	640	120	0	206	0.0012497		1211	G	846741	713	128	0	185	0.0012117		1211	G	612768	476	66	0	112	0.00106729		1211	G	516981	448	57
1212	C	746370	290	463	64	0	0.00109463		1212	C	379466	182	289	21	0	0.00129656		1212	C	773768	366	455	51	0	0.00112695		1212	C	850292	346	536	92	0	0.00114549		1212	C	614007	258	424	41	0	0.00117751		1212	C	518939	215	403
1213	A	750851	0	284	1237	73	0.00212292		1213	A	380725	0	97	637	43	0.00204084		1213	A	777309	0	226	1059	79	0.00175477		1213	A	857680	0	446	1757	96	0.00268049		1213	A	618790	0	205	954	66	0.00197967		1213	A	522858	0	304
1214	A	741387	0	291	1644	155	0.00281904		1214	A	375348	0	158	931	86	0.00313043		1214	A	769369	0	274	1663	208	0.002788		1214	A	851273	0	352	2011	178	0.00298494		1214	A	614344	0	228	1354	139	0.00280136		1214	A	517344	0	213
1215	A	746613	0	239	1454	873	0.00343685		1215	A	377122	0	110	704	396	0.00320851		1215	A	772861	0	181	1366	879	0.00313899		1215	A	859157	0	268	1700	939	0.00338355		1215	A	617501	0	153	1195	634	0.00320971		1215	A	521363	0	144
1216	C	746935	186	275	33	0	0.000661369		1216	C	376954	94	164	17	0	0.000729532		1216	C	773845	234	310	18	0	0.000726244		1216	C	860945	194	351	25	0	0.000662063		1216	C	618752	137	245	17	0	0.000644846		1216	C	521637	139	235
1217	A	750435	0	92	970	439	0.00200017		1217	A	380185	0	51	583	190	0.00216737		1217	A	775608	0	112	955	447	0.00195202		1217	A	868727	0	163	1311	412	0.00217099		1217	A	622366	0	80	781	324	0.00190402		1217	A	525632	0	116
1218	C	746275	134	296	21	0	0.000604335		1218	C	377672	120	201	17	0	0.000894956		1218	C	773843	173	415	20	0	0.000785689		1218	C	864977	207	355	33	0	0.00068788		1218	C	621335	113	392	11	0	0.00083047		1218	C	522473	96	354
1219	T	753694	730	0	119	1359	0.00292957		1219	T	381808	389	0	54	775	0.00319009		1219	T	780054	719	0	90	1464	0.0029139		1219	T	876498	879	0	103	1589	0.00293326		1219	T	627265	618	0	82	1243	0.00309757		1219	T	527865	534	0
1220	C	754326	386	297	69	0	0.000996916		1220	C	382303	249	174	33	0	0.00119277		1220	C	780608	477	317	52	0	0.00108377		1220	C	876901	583	350	112	0	0.0011917		1220	C	627761	302	278	44	0	0.000994009		1220	C	528153	268	222
1221	C	752264	439	378	89	0	0.00120436		1221	C	380184	259	213	34	0	0.00133093		1221	C	780144	528	437	97	0	0.00136129		1221	C	876307	563	455	103	0	0.00127923		1221	C	627977	324	412	57	0	0.00126279		1221	C	526918	305	299
1222	A	748124	0	258	1290	78	0.00217344		1222	A	377598	0	101	658	37	0.00210806		1222	A	777278	0	220	1401	100	0.00221414		1222	A	873457	0	354	1651	88	0.00239623		1222	A	626492	0	181	1165	60	0.00224424		1222	A	523831	0	218
1223	T	748922	908	0	252	1535	0.00359851		1223	T	379886	505	0	131	923	0.00410386		1223	T	777355	981	0	302	1601	0.00371002		1223	T	873989	1053	0	298	1673	0.00346		1223	T	626870	732	0	208	1285	0.00354938		1223	T	524422	595	0
1224	G	741942	418	137	0	416	0.00130873		1224	G	375125	253	87	0	243	0.00155415		1224	G	771054	475	212	0	482	0.00151611		1224	G	873106	530	228	0	460	0.00139502		1224	G	624830	409	110	0	370	0.00142279		1224	G	521684	334	98
1225	G	752029	420	86	0	314	0.00109038		1225	G	383562	251	52	0	175	0.00124621		1225	G	780162	483	149	0	346	0.00125359		1225	G	883044	502	153	0	344	0.00113131		1225	G	631108	374	98	0	286	0.00120106		1225	G	528670	314	84
1226	T	743381	720	0	228	1139	0.00280744		1226	T	368871	370	0	113	637	0.00303629		1226	T	773630	738	0	294	1259	0.00296136		1226	T	880617	849	0	231	1289	0.00269016		1226	T	627748	603	0	172	947	0.00274314		1226	T	524997	458	0
1227	G	746848	586	153	0	180	0.0012305		1227	G	369853	246	71	0	110	0.00115451		1227	G	776767	572	217	0	227	0.00130799		1227	G	884764	632	226	0	261	0.00126474		1227	G	629721	451	105	0	161	0.0011386		1227	G	527317	410	111
1228	G	748737	307	166	0	129	0.000804021		1228	G	374573	176	57	0	57	0.000774215		1228	G	778257	278	286	0	129	0.000890451		1228	G	887106	396	288	0	161	0.000952536		1228	G	632015	315	145	0	93	0.000874979		1228	G	529059	288	108
1229	A	745440	0	312	1543	222	0.00278627		1229	A	363055	0	191	890	106	0.00326948		1229	A	774661	0	351	1774	245	0.0030594		1229	A	889929	0	420	2043	188	0.00297889		1229	A	631865	0	223	1568	182	0.0031225		1229	A	529195	0	269
1230	C	739896	161	338	97	0	0.000805519		1230	C	361821	80	185	51	0	0.00087336		1230	C	767114	251	420	116	0	0.00102592		1230	C	886418	259	510	125	0	0.00100855		1230	C	628277	204	343	87	0	0.00100911		1230	C	526180	100	304
1231	A	742319	0	317	1472	70	0.00250431		1231	A	363547	0	118	733	33	0.0024316		1231	A	768818	0	280	1502	79	0.0024206		1231	A	891249	0	435	1894	85	0.00270856		1231	A	630329	0	241	1256	70	0.002486		1231	A	528890	0	246
1232	G	746622	203	109	0	95	0.000545122		1232	G	366161	129	53	0	61	0.000663642		1232	G	773447	210	178	0	121	0.000658093		1232	G	896195	283	185	0	141	0.00067954		1232	G	633058	209	85	0	102	0.000625535		1232	G	531354	214	67
1233	A	746084	0	186	1571	88	0.00247291		1233	A	364637	0	68	858	37	0.00264098		1233	A	772212	0	158	1579	91	0.00236723		1233	A	897061	0	234	1953	68	0.00251376		1233	A	633864	0	133	1354	77	0.00246741		1233	A	531820	0	148
1234	G	746123	249	138	0	118	0.000676832		1234	G	368085	186	49	0	79	0.000853064		1234	G	772474	265	209	0	166	0.000828507		1234	G	898828	338	217	0	158	0.000793255		1234	G	634566	310	118	0	102	0.000835217		1234	G	532758	288	116
1235	G	739366	201	126	0	132	0.000620802		1235	G	360369	168	73	0	84	0.000901853		1235	G	761855	227	255	0	162	0.000845305		1235	G	894614	279	237	0	161	0.000756751		1235	G	630089	233	92	0	124	0.000712598		1235	G	530794	253	103
1236	A	749515	0	247	1314	33	0.00212671		1236	A	363720	0	107	745	12	0.00237545		1236	A	771725	0	208	1377	60	0.00213159		1236	A	908063	0	347	1584	56	0.00218817		1236	A	638304	0	221	1163	55	0.00225441		1236	A	538335	0	226
1237	T	748189	382	0	414	868	0.00222404		1237	T	363631	205	0	187	483	0.00240629		1237	T	769389	363	0	422	902	0.00219265		1237	T	906968	492	0	468	997	0.00215774		1237	T	637394	298	0	369	786	0.00227959		1237	T	538326	287	0
1238	G	740016	523	148	0	183	0.00115403		1238	G	355824	274	56	0	102	0.00121408		1238	G	757229	512	226	0	234	0.00128363		1238	G	899272	549	249	0	217	0.00112869		1238	G	630371	408	120	0	161	0.00109301		1238	G	533487	364	112
1239	G	740197	474	296	0	146	0.00123751		1239	G	355840	224	104	0	86	0.00116344		1239	G	757016	438	484	0	176	0.00145043		1239	G	900305	562	502	0	194	0.0013973		1239	G	630531	378	249	0	138	0.00121326		1239	G	534104	338	215
1240	G	745358	395	254	0	160	0.00108538		1240	G	357001	190	113	0	70	0.00104482		1240	G	761850	421	347	0	171	0.00123253		1240	G	906858	465	436	0	167	0.00117769		1240	G	634736	321	179	0	105	0.000953152		1240	G	538075	353	194
1241	G	753406	233	125	0	83	0.000585342		1241	G	358115	122	69	0	35	0.000631082		1241	G	771304	206	203	0	109	0.00067159		1241	G	915615	347	200	0	107	0.000714274		1241	G	641865	254	101	0	65	0.000654343		1241	G	544003	234	81
1242	A	746621	0	222	867	33	0.00150277		1242	A	356905	0	122	466	11	0.00167832		1242	A	758727	0	182	735	30	0.00124814		1242	A	910477	0	345	1207	50	0.00175952		1242	A	636342	0	166	794	16	0.00153377		1242	A	540927	0	223
1243	A	745774	0	447	1310	39	0.00240824		1243	A	356752	0	237	737	23	0.00279466		1243	A	756887	0	432	1252	25	0.00225793		1243	A	909839	0	487	1725	35	0.00246967		1243	A	635395	0	340	1074	30	0.0022726		1243	A	540631	0	365
1244	A	752717	0	399	1341	54	0.00238337		1244	A	363384	0	171	704	17	0.0024547		1244	A	762862	0	342	1290	46	0.00219961		1244	A	917063	0	359	1729	63	0.00234553		1244	A	640171	0	291	1164	31	0.00232125		1244	A	545173	0	298
1245	T	738149	402	0	84	821	0.00177065		1245	T	350290	188	0	64	395	0.00184704		1245	T	747299	368	0	108	893	0.00183193		1245	T	903441	430	0	110	1039	0.00174776		1245	T	628937	288	0	78	764	0.00179668		1245	T	536264	286	0
1246	G	738678	489	181	0	184	0.00115612		1246	G	350478	232	93	0	86	0.00117268		1246	G	747126	434	197	0	201	0.0011136		1246	G	904271	503	243	0	221	0.00106937		1246	G	628974	405	146	0	160	0.00113041		1246	G	536926	335	134
1247	G	737872	322	203	0	86	0.000828057		1247	G	350110	160	78	0	58	0.000845449		1247	G	746520	336	275	0	113	0.000969833		1247	G	903238	354	302	0	139	0.000880167		1247	G	628631	266	152	0	84	0.000798561		1247	G	536396	250	152
1248	A	742178	0	225	1430	77	0.00233367		1248	A	350644	0	128	681	67	0.00249826		1248	A	750284	0	222	1478	54	0.00233778		1248	A	908168	0	338	1780	91	0.00243237		1248	A	631620	0	205	1236	73	0.00239701		1248	A	539496	0	224
1249	T	745234	283	0	227	1100	0.0021604		1249	T	352649	151	0	124	564	0.00237914		1249	T	752972	329	0	183	1174	0.00223913		1249	T	911451	395	0	243	1420	0.00225794		1249	T	633505	245	0	141	978	0.0021531		1249	T	541860	262	0
1250	G	749208	461	82	0	141	0.000912964		1250	G	357707	224	42	0	62	0.000916952		1250	G	755917	408	147	0	150	0.000932642		1250	G	914262	515	118	0	121	0.000824709		1250	G	635859	377	64	0	113	0.000871262		1250	G	544251	324	73
1251	T	743388	414	0	112	1169	0.0022801		1251	T	343816	227	0	57	537	0.00238791		1251	T	752740	426	0	111	1256	0.00238196		1251	T	910548	615	0	138	1413	0.00237879		1251	T	633982	344	0	91	1019	0.00229344		1251	T	539116	373	0
1252	G	719553	367	132	0	80	0.000804666		1252	G	335294	176	47	0	36	0.000772456		1252	G	731729	391	190	0	101	0.000932039		1252	G	887538	426	233	0	112	0.000868695		1252	G	617904	293	109	0	76	0.000773583		1252	G	523698	316	120
1253	G	718889	313	218	0	84	0.000855487		1253	G	335793	175	98	0	31	0.00090532		1253	G	730533	319	286	0	80	0.000937672		1253	G	887045	371	383	0	116	0.000980785		1253	G	617048	319	166	0	54	0.000873514		1253	G	523881	271	167
1254	A	723948	0	193	985	43	0.00168659		1254	A	342752	0	78	483	8	0.00166009		1254	A	735203	0	163	915	20	0.00149347		1254	A	892426	0	230	1300	42	0.00176149		1254	A	621071	0	125	809	27	0.00154733		1254	A	527900	0	145
1255	T	705429	172	0	235	990	0.00198036		1255	T	323803	89	0	137	467	0.00214019		1255	T	717690	205	0	260	998	0.00203848		1255	T	872691	282	0	271	1233	0.00204654		1255	T	607388	175	0	216	889	0.00210738		1255	T	514906	148	0
1256	T	702886	126	0	41	457	0.000887768		1256	T	323224	69	0	23	287	0.00117256		1256	T	714268	143	0	43	440	0.000876422		1256	T	869869	136	0	43	705	0.00101624		1256	T	604709	113	0	44	459	0.00101867		1256	T	513472	92	0
1257	A	707988	0	202	798	21	0.00144211		1257	A	327914	0	85	295	1	0.00116189		1257	A	718813	0	205	641	20	0.00120476		1257	A	875375	0	236	946	25	0.00137884		1257	A	608182	0	173	630	14	0.00134335		1257	A	517534	0	140
1258	T	695068	232	0	78	749	0.00152359		1258	T	317764	123	0	41	360	0.00164902		1258	T	707095	232	0	87	736	0.00149202		1258	T	860495	314	0	112	1144	0.00182453		1258	T	599631	219	0	85	856	0.00193452		1258	T	507116	151	0
1259	T	696807	248	0	69	865	0.00169631		1259	T	318258	137	0	22	479	0.00200466		1259	T	708474	295	0	68	926	0.0018194		1259	T	863291	416	0	59	1158	0.0018916		1259	T	600821	262	0	57	935	0.00208714		1259	T	508595	212	0
1260	T	694400	411	0	100	1171	0.00242224		1260	T	317521	178	0	25	645	0.00267069		1260	T	706060	401	0	82	1176	0.00234966		1260	T	859902	644	0	104	1493	0.00260611		1260	T	598594	339	0	60	1068	0.00245074		1260	T	507408	353	0
1261	G	690342	340	284	0	88	0.00103137		1261	G	316843	174	117	0	48	0.00106993		1261	G	701553	371	317	0	95	0.0011161		1261	G	854489	484	372	0	109	0.00112933		1261	G	595781	302	204	0	73	0.000971834		1261	G	503640	327	181
1262	G	693445	252	247	0	63	0.000810446		1262	G	318743	113	103	0	31	0.000774919		1262	G	704140	275	294	0	58	0.000890448		1262	G	858737	418	350	0	80	0.000987497		1262	G	597530	213	227	0	45	0.000811675		1262	G	506778	231	170
1263	A	689890	0	155	1039	13	0.00174955		1263	A	314976	0	90	598	8	0.00220969		1263	A	702093	0	199	874	20	0.00155677		1263	A	852332	0	260	1594	25	0.00220454		1263	A	596320	0	157	941	15	0.00186645		1263	A	502673	0	150
1264	A	702241	0	589	1452	30	0.00294913		1264	A	327391	0	304	803	11	0.00341488		1264	A	715653	0	585	1362	26	0.00275692		1264	A	864169	0	625	2015	37	0.00309777		1264	A	606150	0	502	1318	25	0.0030438		1264	A	510193	0	417
1265	A	680712	0	138	1277	47	0.00214775		1265	A	301865	0	85	666	29	0.00258394		1265	A	693194	0	138	1080	42	0.00181767		1265	A	842251	0	204	1656	51	0.00226892		1265	A	589681	0	133	958	30	0.00190103		1265	A	495958	0	139
1266	A	687868	0	176	2187	54	0.00351376		1266	A	314523	0	73	907	34	0.00322393		1266	A	700603	0	166	2072	56	0.00327432		1266	A	849173	0	195	2695	69	0.00348457		1266	A	595546	0	150	1757	51	0.00328774		1266	A	500590	0	132
1267	G	675515	190	169	0	65	0.000627669		1267	G	292673	86	62	0	26	0.00059452		1267	G	686059	220	189	0	69	0.000696733		1267	G	837482	281	228	0	88	0.000712851		1267	G	584781	215	129	0	52	0.000677177		1267	G	492802	259	88
1268	G	646637	181	186	0	65	0.000668072		1268	G	286082	109	79	0	39	0.000793479		1268	G	650871	168	233	0	104	0.000775883		1268	G	809544	235	257	0	92	0.000721394		1268	G	558819	161	143	0	93	0.000710427		1268	G	476608	159	109
1269	A	626285	0	240	1313	28	0.00252441		1269	A	278223	0	91	531	11	0.00227515		1269	A	626045	0	175	1309	39	0.00243273		1269	A	785324	0	281	1606	33	0.00244485		1269	A	540933	0	169	1068	27	0.0023367		1269	A	464272	0	195
1270	G	626549	428673	175	0	69	0.684571		1270	G	278596	193115	84	0	31	0.693585		1270	G	625467	443066	173	0	53	0.708738		1270	G	785830	523453	257	0	95	0.666563		1270	G	540564	356789	123	0	61	0.660371		1270	G	464652	300459	150
1271	G	631716	360	129	0	43	0.000842151		1271	G	279680	162	66	0	24	0.00090103		1271	G	631624	403	141	0	52	0.000943599		1271	G	790707	475	145	0	61	0.000861255		1271	G	544562	390	103	0	52	0.0010008		1271	G	467860	367	86
1272	C	643624	269	337	46	0	0.00101301		1272	C	289876	129	177	16	0	0.00111082		1272	C	646657	246	412	32	0	0.00106703		1272	C	804309	291	451	68	0	0.00100708		1272	C	555337	175	347	40	0	0.001012		1272	C	476416	183	260
1273	A	629753	0	170	940	18	0.00179118		1273	A	272803	0	62	438	11	0.00187315		1273	A	631588	0	134	833	32	0.00158173		1273	A	789552	0	232	1138	33	0.00177696		1273	A	543587	0	118	724	29	0.00160232		1273	A	467204	0	118
1274	T	617741	130	0	48	828	0.00162851		1274	T	270914	85	0	19	402	0.00186775		1274	T	615427	164	0	58	837	0.00172076		1274	T	775826	210	0	68	1051	0.00171301		1274	T	532238	147	0	32	737	0.00172103		1274	T	459942	148	0
1275	T	620278	392	0	43	1377	0.00292127		1275	T	271921	221	0	18	657	0.00329507		1275	T	617369	360	0	31	1235	0.00263376		1275	T	778780	597	0	74	1727	0.00307918		1275	T	533499	306	0	33	1161	0.00281163		1275	T	461653	341	0
1276	G	619489	333	68	0	100	0.000808731		1276	G	271131	148	47	0	49	0.000899934		1276	G	617610	370	84	0	107	0.00090834		1276	G	777204	521	110	0	110	0.000953418		1276	G	533186	272	68	0	82	0.000791469		1276	G	460967	296	58
1277	T	619031	407	0	85	1147	0.00264769		1277	T	277287	209	0	32	564	0.00290313		1277	T	615248	388	0	97	1101	0.00257782		1277	T	776922	581	0	105	1477	0.00278406		1277	T	532816	320	0	65	1030	0.0026557		1277	T	461240	336	0
1278	G	601505	256	61	0	62	0.000630086		1278	G	262752	123	34	0	26	0.000696474		1278	G	595577	273	110	0	46	0.00072031		1278	G	757802	359	150	0	65	0.000757454		1278	G	517973	269	54	0	38	0.000696948		1278	G	450095	232	79
1279	A	600404	0	205	1343	464	0.00335108		1279	A	262469	0	119	663	226	0.00384045		1279	A	593829	0	162	1356	529	0.00344712		1279	A	756596	0	296	1605	573	0.00326991		1279	A	516795	0	178	1260	462	0.00367651		1279	A	449506	0	177
1280	C	606034	148	202	73	0	0.000697981		1280	C	266369	71	116	27	0	0.000803397		1280	C	599434	148	224	74	0	0.000744035		1280	C	763552	177	230	74	0	0.000629951		1280	C	521189	117	185	61	0	0.000696484		1280	C	452794	95	154
1281	C	606379	329	268	44	0	0.00105709		1281	C	269556	132	110	27	0	0.000997937		1281	C	599450	360	300	70	0	0.00121778		1281	C	762821	453	375	71	0	0.00117852		1281	C	521594	292	346	49	0	0.00131712		1281	C	453953	271	318
1282	T	582835	278	0	68	985	0.00228367		1282	T	248626	133	0	34	409	0.00231673		1282	T	574352	229	0	70	1023	0.00230172		1282	T	735392	372	0	77	1224	0.00227498		1282	T	501781	246	0	56	896	0.0023875		1282	T	438661	222	0
1283	G	591079	323	26	0	99	0.000757936		1283	G	255835	140	14	0	52	0.000805206		1283	G	584931	259	61	0	101	0.000719743		1283	G	743936	490	75	0	105	0.000900615		1283	G	509366	288	25	0	90	0.00079118		1283	G	443720	387	28
1284	T	571904	338	0	60	992	0.00243048		1284	T	241024	169	0	27	431	0.0026014		1284	T	560102	352	0	72	1018	0.00257453		1284	T	723831	454	0	71	1260	0.00246605		1284	T	490897	299	0	54	870	0.00249136		1284	T	432340	283	0
1285	G	577274	335	60	0	60	0.000788187		1285	G	244481	141	29	0	33	0.00083033		1285	G	564980	305	92	0	72	0.000830118		1285	G	731131	406	103	0	93	0.000823382		1285	G	494719	287	49	0	73	0.000826732		1285	G	436669	286	50
1286	C	573805	257	334	65	0	0.00114325		1286	C	243187	128	158	36	0	0.00132408		1286	C	560656	288	360	55	0	0.00125389		1286	C	725498	295	367	92	0	0.00103929		1286	C	491071	196	311	82	0	0.00119942		1286	C	434709	201	281
1287	T	557546	162	0	36	700	0.00161063		1287	T	230932	68	0	17	319	0.00174943		1287	T	545686	154	0	48	740	0.00172627		1287	T	706256	195	0	75	920	0.00168494		1287	T	478672	135	0	40	579	0.00157519		1287	T	421429	105	0
1288	A	561476	0	151	826	26	0.00178636		1288	A	234009	0	56	362	5	0.00180762		1288	A	548887	0	155	742	21	0.00167248		1288	A	711992	0	238	978	31	0.00175142		1288	A	481281	0	153	684	13	0.00176612		1288	A	424894	0	136
1289	T	559195	211	0	72	714	0.00178292		1289	T	232629	83	0	17	312	0.00177106		1289	T	547435	183	0	84	748	0.0018541		1289	T	708362	316	0	87	888	0.00182251		1289	T	480333	163	0	61	697	0.00191742		1289	T	423248	172	0
1290	G	545462	312	45	0	75	0.000791989		1290	G	222671	155	16	0	24	0.000875731		1290	G	533929	286	61	0	72	0.000784749		1290	G	689422	428	61	0	96	0.000848537		1290	G	468219	241	38	0	91	0.000790229		1290	G	411076	233	32
1291	T	557479	211	0	47	1037	0.00232296		1291	T	233172	91	0	21	503	0.00263754		1291	T	544046	223	0	51	1096	0.00251817		1291	T	703782	291	0	58	1447	0.00255193		1291	T	477713	177	0	49	961	0.00248476		1291	T	420740	155	0
1292	T	534871	284	0	42	1194	0.00284181		1292	T	212257	116	0	25	465	0.00285503		1292	T	524306	278	0	66	1136	0.00282278		1292	T	676086	427	0	67	1419	0.00282952		1292	T	458302	242	0	51	1088	0.0030133		1292	T	401884	241	0
1293	C	534337	242	234	51	0	0.000986269		1293	C	212713	75	164	13	0	0.00118469		1293	C	522966	219	233	50	0	0.000959909		1293	C	676127	291	289	55	0	0.000939173		1293	C	457730	153	202	43	0	0.000869508		1293	C	401581	144	199
1294	A	531843	0	164	975	70	0.00227323		1294	A	212804	0	80	439	26	0.00256104		1294	A	520463	0	144	1036	72	0.00240555		1294	A	672682	0	297	1315	101	0.00254652		1294	A	455448	0	163	857	66	0.00238447		1294	A	399585	0	199
1295	C	526598	109	218	41	0	0.000698825		1295	C	210433	25	114	23	0	0.000769841		1295	C	514756	118	240	53	0	0.000798437		1295	C	664509	126	309	47	0	0.000725348		1295	C	450659	63	211	49	0	0.000716728		1295	C	395780	54	183
1296	A	527584	0	149	888	35	0.0020319		1296	A	211767	0	46	369	11	0.00201164		1296	A	516040	0	128	833	30	0.00192039		1296	A	663541	0	209	1181	32	0.00214305		1296	A	450860	0	142	832	29	0.00222464		1296	A	395984	0	139
1297	T	528490	209	0	64	1010	0.00242767		1297	T	211984	55	0	31	392	0.00225489		1297	T	517245	203	0	57	925	0.00229098		1297	T	664920	269	0	71	1172	0.00227396		1297	T	451899	168	0	46	893	0.00244966		1297	T	396705	140	0
1298	G	529856	390	63	0	71	0.000988948		1298	G	213387	115	24	0	27	0.000777929		1298	G	518773	363	102	0	74	0.00103899		1298	G	665191	581	112	0	117	0.0012177		1298	G	452257	360	61	0	80	0.00110778		1298	G	397334	320	52
1299	C	535102	298	291	48	0	0.00119043		1299	C	214415	97	131	22	0	0.00116596		1299	C	525633	212	323	33	0	0.0010806		1299	C	672507	342	482	79	0	0.00134274		1299	C	457790	163	281	33	0	0.00104196		1299	C	401123	207	272
1300	A	524649	0	167	937	31	0.00216335		1300	A	212984	0	76	347	6	0.00201424		1300	A	509291	0	144	779	37	0.00188497		1300	A	656504	0	256	1230	44	0.00233053		1300	A	444317	0	133	732	32	0.00201883		1300	A	393368	0	170
1301	A	526200	0	238	733	37	0.00191562		1301	A	213429	0	120	330	7	0.00214123		1301	A	511804	0	199	618	20	0.00163539		1301	A	659244	0	285	1041	47	0.00208269		1301	A	446192	0	169	620	24	0.00182209		1301	A	394602	0	198
1302	A	529493	0	99	663	29	0.00149388		1302	A	214120	0	39	345	24	0.00190547		1302	A	516286	0	64	568	32	0.00128611		1302	A	662361	0	125	882	42	0.00158373		1302	A	449338	0	65	567	23	0.0014577		1302	A	396742	0	71
1303	A	515631	0	91	772	29	0.00172992		1303	A	212270	0	27	390	19	0.00205399		1303	A	493717	0	72	658	30	0.00153934		1303	A	644439	0	141	1060	49	0.00193967		1303	A	432031	0	58	595	26	0.00157165		1303	A	387788	0	66
1304	A	511674	0	116	1315	30	0.00285533		1304	A	211827	0	45	511	24	0.00273808		1304	A	487039	0	87	1153	32	0.0026117		1304	A	638164	0	149	1603	44	0.00281432		1304	A	426637	0	92	1021	26	0.00266972		1304	A	385825	0	97
1305	G	511867	181	57	0	22	0.000507944		1305	G	211905	72	33	0	14	0.000561572		1305	G	486705	165	77	0	21	0.000540368		1305	G	638023	257	110	0	39	0.000636341		1305	G	426137	226	64	0	15	0.000715732		1305	G	385973	252	50
1306	A	518912	0	95	914	43	0.00202732		1306	A	217435	0	43	421	21	0.00223055		1306	A	494493	0	86	815	50	0.00192318		1306	A	646935	0	118	1097	46	0.00194919		1306	A	431938	0	79	746	32	0.00198408		1306	A	391009	0	125
1307	T	510064	19231	0	131554	553	0.296704		1307	T	213947	9202	0	48943	250	0.272941		1307	T	483552	21057	0	111371	560	0.275023		1307	T	633108	25927	0	167736	737	0.307057		1307	T	421837	18259	0	116314	534	0.320282		1307	T	384670	18157	0
1308	C	493915	255	442	28	0	0.00146786		1308	C	200682	134	202	10	0	0.00172412		1308	C	468032	299	498	33	0	0.00177338		1308	C	613874	325	545	31	0	0.00146773		1308	C	409056	251	363	30	0	0.00157436		1308	C	374488	207	379
1309	A	503154	0	156	889	49	0.00217428		1309	A	207801	0	70	361	14	0.00214147		1309	A	478472	0	138	874	31	0.00217986		1309	A	624269	0	218	1041	55	0.00210486		1309	A	417759	0	120	779	35	0.00223574		1309	A	381799	0	152
1310	T	486978	141	0	58	729	0.00190563		1310	T	194108	79	0	19	328	0.00219465		1310	T	460914	118	0	85	779	0.00213055		1310	T	605487	222	0	81	911	0.002005		1310	T	402009	100	0	61	591	0.0018706		1310	T	368836	145	0
1311	G	493328	166	60	0	105	0.000670953		1311	G	198238	70	47	0	30	0.000741533		1311	G	466522	148	87	0	90	0.000696645		1311	G	613237	244	111	0	94	0.00073218		1311	G	406267	151	52	0	72	0.000676895		1311	G	373959	147	38
1312	A	494972	0	133	879	17	0.00207891		1312	A	201323	0	61	428	13	0.00249351		1312	A	467265	0	104	824	14	0.00201599		1312	A	612275	0	190	1192	25	0.00229799		1312	A	407714	0	99	851	11	0.00235704		1312	A	374809	0	106
1313	A	487657	0	183	846	9	0.00212855		1313	A	186664	0	80	414	5	0.00267325		1313	A	463074	0	169	703	19	0.0019241		1313	A	604580	0	204	1197	13	0.00233881		1313	A	402141	0	155	619	10	0.00194956		1313	A	368211	0	158
1314	A	456348	0	172	1179	32	0.00303058		1314	A	179514	0	67	478	9	0.00308611		1314	A	431642	0	169	1131	48	0.00312296		1314	A	572332	0	193	1433	37	0.00290566		1314	A	375940	0	167	952	31	0.003059		1314	A	346641	0	141
1315	G	458102	182	75	0	24	0.000613401		1315	G	188409	67	20	0	10	0.000514837		1315	G	433268	140	87	0	32	0.000597782		1315	G	575228	182	127	0	44	0.00061367		1315	G	378382	131	60	0	34	0.000594637		1315	G	349535	164	61
1316	G	437723	237	107	0	53	0.000906966		1316	G	168009	74	46	0	35	0.00092257		1316	G	415010	200	139	0	64	0.000971061		1316	G	549209	305	156	0	88	0.000999619		1316	G	359599	207	119	0	59	0.00107064		1316	G	332818	248	77
1317	A	437718	0	91	884	18	0.00226858		1317	A	170008	0	42	384	2	0.00251753		1317	A	414250	0	71	763	17	0.00205432		1317	A	550034	0	137	1149	20	0.0023744		1317	A	358436	0	69	663	6	0.00205894		1317	A	333946	0	87
1318	A	437199	0	165	900	25	0.00249314		1318	A	172049	0	58	441	4	0.00292359		1318	A	413415	0	141	923	22	0.0026269		1318	A	548455	0	211	1262	28	0.00273678		1318	A	358231	0	117	828	21	0.00269658		1318	A	334071	0	159
1319	A	424716	0	147	887	41	0.0025311		1319	A	161745	0	59	422	16	0.00307274		1319	A	399242	0	82	832	34	0.0023745		1319	A	530670	0	151	1163	50	0.00257034		1319	A	346247	0	89	714	21	0.0023798		1319	A	324494	0	92
1320	A	422712	0	106	1624	38	0.00418252		1320	A	161611	0	43	549	16	0.00376212		1320	A	396731	0	95	1464	50	0.00405564		1320	A	527263	0	149	1959	53	0.00409852		1320	A	343162	0	73	1257	41	0.0039952		1320	A	323137	0	108
1321	G	423029	165	37	0	31	0.00055079		1321	G	161765	59	17	0	4	0.000494545		1321	G	396706	132	50	0	34	0.000544484		1321	G	527309	140	73	0	28	0.000457038		1321	G	342979	132	36	0	33	0.000586042		1321	G	323198	179	39
1322	T	444088	213	0	14	574	0.0018037		1322	T	182453	89	0	2	194	0.00156205		1322	T	419904	173	0	17	531	0.00171706		1322	T	549519	240	0	29	713	0.00178702		1322	T	362409	171	0	25	474	0.00184874		1322	T	338341	173	0
1323	C	416356	171	236	23	0	0.00103277		1323	C	146414	73	95	12	0	0.00122939		1323	C	389812	185	203	8	0	0.00101587		1323	C	520419	218	313	25	0	0.00106837		1323	C	335504	112	183	17	0	0.000929944		1323	C	317882	130	249
1324	G	392131	405	105	0	21	0.00135414		1324	G	143479	145	36	0	5	0.00129636		1324	G	358230	345	125	0	32	0.00140133		1324	G	493317	448	133	0	48	0.00127504		1324	G	310355	259	96	0	32	0.00124696		1324	G	301853	306	89
1325	T	389866	226	0	32	735	0.00254703		1325	T	143311	123	0	11	260	0.00274927		1325	T	355031	196	0	39	764	0.00281384		1325	T	491393	343	0	64	1048	0.00296097		1325	T	307720	182	0	34	666	0.00286624		1325	T	300815	205	0
1326	G	388883	315	42	0	67	0.0010903		1326	G	143179	84	18	0	25	0.000887002		1326	G	354210	266	50	0	52	0.00103893		1326	G	489957	442	57	0	79	0.0011797		1326	G	307007	234	40	0	53	0.00106512		1326	G	300101	294	29
1327	C	396640	230	271	30	0	0.00133875		1327	C	145507	79	121	15	0	0.00147759		1327	C	360061	213	237	26	0	0.001322		1327	C	497689	267	286	36	0	0.00118347		1327	C	311647	168	234	28	0	0.00137977		1327	C	305140	195	210
1328	A	387191	0	137	705	37	0.0022702		1328	A	141471	0	45	311	8	0.00257297		1328	A	355215	0	83	589	37	0.00199597		1328	A	486915	0	204	903	45	0.00236592		1328	A	306626	0	85	510	31	0.00204158		1328	A	297956	0	152
1329	A	382897	0	186	869	193	0.00325936		1329	A	142487	0	93	292	64	0.00315116		1329	A	351335	0	170	739	195	0.0031423		1329	A	482536	0	193	998	204	0.00289098		1329	A	303811	0	135	653	163	0.00313024		1329	A	295906	0	157
1330	C	376194	94	249	22	0	0.000970244		1330	C	139166	35	133	2	0	0.00122156		1330	C	346396	91	257	15	0	0.00104793		1330	C	473034	130	298	30	0	0.000968218		1330	C	298649	80	223	16	0	0.00106814		1330	C	289184	85	215
1331	C	373158	174	203	29	0	0.00108801		1331	C	138524	71	66	6	0	0.00103231		1331	C	345935	206	190	19	0	0.00119965		1331	C	468981	265	245	38	0	0.00116849		1331	C	297134	142	153	13	0	0.00103657		1331	C	286680	139	155
1332	A	370785	0	125	449	21	0.0016047		1332	A	139616	0	43	213	21	0.00198401		1332	A	344044	0	147	449	33	0.00182825		1332	A	464916	0	186	592	34	0.00174655		1332	A	294909	0	99	370	29	0.00168866		1332	A	284219	0	118
1333	G	378986	137	47	0	26	0.00055411		1333	G	150482	52	11	0	7	0.000465172		1333	G	351117	145	59	0	30	0.000666445		1333	G	470225	201	70	0	37	0.000655006		1333	G	302834	114	28	0	28	0.000561364		1333	G	289677	121	38
1334	A	347163	0	54	555	18	0.00180607		1334	A	123676	0	37	219	4	0.00210227		1334	A	324943	0	54	500	19	0.00176339		1334	A	436535	0	85	704	24	0.00186239		1334	A	274672	0	52	411	15	0.00174026		1334	A	266343	0	62
1335	A	357635	0	61	552	11	0.0017448		1335	A	136001	0	21	258	4	0.00208087		1335	A	333618	0	45	484	13	0.00162461		1335	A	447025	0	76	833	22	0.00208266		1335	A	283770	0	48	439	15	0.00176904		1335	A	274550	0	57
1336	A	331522	0	66	601	29	0.00209941		1336	A	110125	0	20	228	14	0.00237911		1336	A	310306	0	51	476	43	0.0018369		1336	A	420117	0	75	818	33	0.00220415		1336	A	260974	0	31	419	29	0.00183543		1336	A	254972	0	65
1337	A	316989	0	64	465	295	0.00259946		1337	A	107711	0	19	159	62	0.00222818		1337	A	295075	0	41	457	255	0.00255189		1337	A	402507	0	63	640	312	0.0025217		1337	A	246055	0	30	358	211	0.00243442		1337	A	244893	0	43
1338	C	334657	33	66	8	0	0.00031973		1338	C	120979	26	16	3	0	0.000371965		1338	C	309988	53	54	7	0	0.000367756		1338	C	420833	70	86	11	0	0.000396832		1338	C	261156	36	127	8	0	0.000654781		1338	C	257726	43	137
1339	T	330194	79	0	26	390	0.00149912		1339	T	100872	37	0	10	123	0.0016853		1339	T	307877	88	0	21	361	0.00152658		1339	T	416497	153	0	38	472	0.00159185		1339	T	256620	82	0	23	302	0.001586		1339	T	252499	97	0
1340	T	274184	242	0	42	441	0.00264421		1340	T	90677	79	0	4	150	0.00256956		1340	T	255660	246	0	34	430	0.00277713		1340	T	358145	350	0	64	532	0.00264139		1340	T	206221	177	0	19	322	0.00251187		1340	T	215364	182	0
1341	G	268063	169	52	0	89	0.00115644		1341	G	95293	49	15	0	32	0.00100742		1341	G	248586	133	47	0	107	0.00115453		1341	G	351676	225	83	0	111	0.00119144		1341	G	198815	119	33	0	74	0.00113674		1341	G	211904	113	31
1342	G	243852	150	89	0	39	0.00114004		1342	G	79949	44	20	0	18	0.00102565		1342	G	231925	127	72	0	40	0.00103051		1342	G	322950	141	104	0	52	0.000919647		1342	G	181656	83	57	0	35	0.000963359		1342	G	193287	105	54
1343	A	249712	0	62	422	7	0.00196627		1343	A	82498	0	23	163	2	0.00227884		1343	A	235659	0	42	411	11	0.00196895		1343	A	329953	0	113	540	21	0.00204272		1343	A	184112	0	47	298	8	0.00191731		1343	A	198219	0	66
1344	A	247922	0	98	499	5	0.00242818		1344	A	80281	0	38	223	4	0.00330091		1344	A	236097	0	103	379	10	0.00208389		1344	A	325044	0	112	576	24	0.00219047		1344	A	184111	0	81	346	5	0.00234641		1344	A	195529	0	102
1345	T	244502	54	0	16	253	0.00132105		1345	T	78706	21	0	4	90	0.00146113		1345	T	234896	44	0	14	242	0.00127716		1345	T	318797	77	0	26	322	0.00133314		1345	T	182600	46	0	14	244	0.00166484		1345	T	191447	36	0
1346	A	251792	0	52	276	21	0.00138606		1346	A	84867	0	15	59	9	0.000978001		1346	A	240620	0	39	249	16	0.0012634		1346	A	326787	0	62	330	19	0.0012577		1346	A	188179	0	24	189	8	0.00117441		1346	A	197233	0	38
1347	C	240431	56	129	7	0	0.000798566		1347	C	74298	15	28	5	0	0.000646047		1347	C	232589	60	132	9	0	0.000864185		1347	C	315137	67	162	11	0	0.000761574		1347	C	178712	26	91	6	0	0.000688258		1347	C	188341	33	108
1348	A	218033	0	65	492	90	0.00296744		1348	A	70359	0	36	161	38	0.00334001		1348	A	213178	0	70	456	108	0.00297404		1348	A	284244	0	112	602	92	0.00283559		1348	A	160908	0	42	352	62	0.00283392		1348	A	169107	0	69
1349	C	213786	72	97	114	0	0.00132375		1349	C	69438	15	23	55	0	0.00133932		1349	C	209472	78	130	152	0	0.00171861		1349	C	277278	102	128	140	0	0.0013344		1349	C	157324	46	107	51	0	0.00129669		1349	C	165568	47	108
1350	C	215802	460	102	34	0	0.00276179		1350	C	70900	155	39	7	0	0.00283498		1350	C	211591	438	111	25	0	0.00271278		1350	C	279224	566	138	24	0	0.00260723		1350	C	158670	361	81	23	0	0.00293061		1350	C	166943	306	135
1351	A	215397	0	37	264	14	0.00146242		1351	A	70788	0	8	79	11	0.00138442		1351	A	211432	0	33	247	18	0.00140944		1351	A	277557	0	67	294	19	0.00136909		1351	A	158570	0	19	174	11	0.0012865		1351	A	166068	0	51
1352	T	215654	65	0	7	240	0.00144676		1352	T	70912	27	0	5	114	0.00205889		1352	T	211650	63	0	9	277	0.00164895		1352	T	278497	101	0	15	350	0.00167327		1352	T	158588	65	0	10	232	0.00193583		1352	T	166521	58	0
1353	T	212209	186	0	18	377	0.00273787		1353	T	70745	57	0	8	141	0.00291187		1353	T	207869	167	0	21	397	0.00281427		1353	T	272313	245	0	38	511	0.00291576		1353	T	154952	112	0	14	310	0.00281377		1353	T	163924	148	0
1354	G	211186	103	19	0	96	0.00103227		1354	G	70671	63	9	0	35	0.00151406		1354	G	207069	97	20	0	104	0.00106728		1354	G	270227	122	37	0	120	0.00103247		1354	G	154120	96	13	0	73	0.0011809		1354	G	162865	100	13
1355	T	213438	165	0	33	349	0.00256281		1355	T	71015	49	0	8	135	0.00270365		1355	T	208704	165	0	26	372	0.0026976		1355	T	273305	236	0	35	437	0.00259051		1355	T	155745	139	0	19	267	0.00272882		1355	T	164813	135	0
1356	G	215914	100	36	0	30	0.000768825		1356	G	71295	35	11	0	15	0.0008556		1356	G	211483	88	42	0	41	0.000808576		1356	G	275555	117	58	0	50	0.000816534		1356	G	157932	66	24	0	30	0.000759821		1356	G	165964	83	23
1357	A	204769	0	68	433	11	0.00250038		1357	A	69940	0	17	154	2	0.00247355		1357	A	201521	0	52	497	22	0.00283345		1357	A	259281	0	96	570	27	0.00267278		1357	A	148278	0	46	329	4	0.00255601		1357	A	157600	0	64
1358	T	208623	45	0	22	255	0.00154345		1358	T	71344	9	0	11	94	0.00159789		1358	T	204298	42	0	26	302	0.00181108		1358	T	265453	69	0	21	272	0.00136371		1358	T	150908	37	0	10	182	0.00151748		1358	T	160739	38	0
1359	A	204321	0	42	290	21	0.00172767		1359	A	69615	0	23	103	5	0.00188178		1359	A	201909	0	46	299	13	0.00177308		1359	A	257066	0	60	334	13	0.00158325		1359	A	148173	0	33	212	10	0.00172096		1359	A	156996	0	35
1360	A	204924	0	55	348	125	0.00257656		1360	A	71243	0	26	111	27	0.00230198		1360	A	202246	0	46	316	130	0.00243268		1360	A	258254	0	61	385	94	0.00209096		1360	A	148445	0	42	257	100	0.00268786		1360	A	158139	0	48
1361	C	195748	35	79	8	0	0.00062325		1361	C	67108	34	49	2	0	0.00126662		1361	C	194678	50	77	8	0	0.000693453		1361	C	243452	61	107	11	0	0.000735258		1361	C	140667	44	52	5	0	0.000718008		1361	C	150392	37	56
1362	A	202768	0	49	397	115	0.00276671		1362	A	71893	0	13	120	45	0.0024759		1362	A	200855	0	36	343	149	0.00262876		1362	A	254051	0	60	535	122	0.00282227		1362	A	146553	0	34	296	84	0.00282492		1362	A	155697	0	45
1363	C	190317	61	82	8	0	0.000793413		1363	C	64810	27	45	4	0	0.00117266		1363	C	190493	47	74	16	0	0.000719187		1363	C	233290	66	103	17	0	0.000797291		1363	C	135781	37	59	9	0	0.000773304		1363	C	146329	38	61
1364	C	192753	337	67	39	0	0.00229828		1364	C	66696	116	30	5	0	0.002264		1364	C	193317	333	77	26	0	0.00225536		1364	C	235671	420	99	35	0	0.00235073		1364	C	137336	231	77	15	0	0.0023519		1364	C	148055	219	70
1365	T	191197	519	0	302	1192	0.0105284		1365	T	66356	96	0	46	320	0.00696244		1365	T	192411	368	0	222	944	0.00797252		1365	T	232021	1460	0	974	2648	0.0219032		1365	T	136136	508	0	325	1220	0.0150805		1365	T	146666	592	0
1366	C	190008	193	170	18	0	0.00200518		1366	C	66266	29	35	4	0	0.00102617		1366	C	191554	132	117	10	0	0.0013521		1366	C	229054	408	399	23	0	0.0036236		1366	C	134995	171	134	12	0	0.00234824		1366	C	145553	159	178
1367	A	193383	0	196	476	355	0.0053107		1367	A	68387	0	33	145	63	0.00352406		1367	A	194549	0	142	438	237	0.00419946		1367	A	233355	0	517	926	1013	0.0105247		1367	A	137512	0	205	455	412	0.00779568		1367	A	148501	0	181
1368	C	185979	36	87	19	0	0.000763527		1368	C	64254	15	26	5	0	0.000715909		1368	C	188748	69	69	7	0	0.00076822		1368	C	219281	104	79	38	0	0.00100784		1368	C	131212	49	78	15	0	0.00108222		1368	C	141398	55	84
1369	T	191355	165	0	143	698	0.00525724		1369	T	67093	40	0	16	175	0.00344298		1369	T	195135	140	0	79	614	0.00426884		1369	T	221914	456	0	365	1583	0.010833		1369	T	135637	164	0	175	639	0.00721042		1369	T	145094	167	0
1370	C	180567	53	100	27	0	0.00099686		1370	C	65145	27	42	4	0	0.00112058		1370	C	183553	91	81	28	0	0.0010896		1370	C	210133	167	117	36	0	0.00152285		1370	C	127101	59	63	17	0	0.00109362		1370	C	136387	72	74
1371	A	174498	0	66	292	30	0.00222352		1371	A	64273	0	22	114	10	0.00227156		1371	A	178392	0	79	268	22	0.00206848		1371	A	197376	0	79	357	53	0.0024775		1371	A	121141	0	44	191	21	0.00211324		1371	A	130081	0	64
1372	G	180855	89	49	0	24	0.000895745		1372	G	65306	21	17	0	9	0.000719689		1372	G	184723	109	50	0	13	0.000931124		1372	G	203478	97	67	0	34	0.000973078		1372	G	126952	45	18	0	21	0.000661667		1372	G	134551	104	33
1373	G	167542	85	66	0	64	0.00128326		1373	G	66545	32	22	0	19	0.001097		1373	G	173195	87	107	0	75	0.00155316		1373	G	185741	104	111	0	63	0.00149671		1373	G	115744	70	50	0	38	0.00136508		1373	G	125196	84	41
1374	G	171282	120	85	0	50	0.00148877		1374	G	69316	39	25	0	18	0.00118299		1374	G	177999	79	91	0	53	0.00125282		1374	G	189240	138	88	0	68	0.00155358		1374	G	119270	76	48	0	33	0.00131634		1374	G	128749	61	55
1375	G	171834	75	26	0	37	0.000803101		1375	G	68041	28	16	0	15	0.000867124		1375	G	180360	64	47	0	57	0.00093147		1375	G	185929	89	44	0	37	0.000914328		1375	G	120105	60	22	0	31	0.000940843		1375	G	128206	57	22
1376	A	181949	0	50	295	10	0.0019511		1376	A	72331	0	14	112	5	0.00181112		1376	A	189640	0	48	272	17	0.00177705		1376	A	196639	0	77	335	16	0.00217658		1376	A	127489	0	29	160	8	0.00154523		1376	A	135817	0	45
1377	A	173962	0	87	383	15	0.00278797		1377	A	66828	0	11	171	1	0.00273837		1377	A	182616	0	73	366	12	0.00246966		1377	A	185956	0	70	408	17	0.00266192		1377	A	121493	0	47	276	9	0.00273267		1377	A	129452	0	62
1378	G	176849	77	15	0	14	0.000599381		1378	G	69312	36	11	0	5	0.000750231		1378	G	184663	64	33	0	16	0.000611926		1378	G	189590	83	23	0	24	0.00068569		1378	G	123631	51	17	0	13	0.000655175		1378	G	132432	67	16
1379	A	178247	0	51	410	104	0.00316976		1379	A	69015	0	12	101	31	0.0020865		1379	A	186314	0	35	391	112	0.0028876		1379	A	188566	0	52	365	89	0.00268341		1379	A	124366	0	18	237	67	0.00258913		1379	A	132654	0	26
1380	G	167289	464	34	0	141	0.00381974		1380	G	67180	61	12	0	23	0.001429		1380	G	177305	312	44	0	85	0.00248724		1380	G	175001	1284	34	0	468	0.0102057		1380	G	115677	478	22	0	151	0.00562774		1380	G	124446	579	20
1381	C	171756	126	171	40	0	0.00196209		1381	C	70951	48	47	7	0	0.00143761		1381	C	180983	147	141	20	0	0.00170182		1381	C	178290	290	222	88	0	0.0033653		1381	C	118776	99	125	31	0	0.0021469		1381	C	127474	149	117
1382	A	172731	0	125	389	150	0.00384413		1382	A	70195	0	33	174	19	0.0032196		1382	A	183198	0	83	384	79	0.00298038		1382	A	176692	0	284	571	433	0.00728952		1382	A	119993	0	113	283	120	0.00430025		1382	A	127446	0	120
1383	T	174569	153	0	88	503	0.00426193		1383	T	70527	46	0	20	156	0.00314773		1383	T	185072	126	0	64	469	0.00356078		1383	T	177090	480	0	216	1173	0.010554		1383	T	121298	175	0	76	472	0.00596053		1383	T	128460	206	0
1384	G	174520	153	18	0	45	0.00123768		1384	G	71862	79	10	0	13	0.00141939		1384	G	185158	161	28	0	43	0.00125298		1384	G	175664	197	30	0	65	0.00166226		1384	G	121487	125	21	0	37	0.00150633		1384	G	128476	130	13
1385	C	170028	72	88	38	0	0.00116451		1385	C	70722	31	72	9	0	0.00158367		1385	C	178901	97	153	22	0	0.00152039		1385	C	174195	65	111	26	0	0.00115962		1385	C	116617	42	128	9	0	0.00153494		1385	C	126068	57	91
1386	A	161978	0	60	402	28	0.0030251		1386	A	69298	0	14	156	6	0.00253976		1386	A	173550	0	89	373	18	0.00276577		1386	A	159371	0	73	371	20	0.00291145		1386	A	110373	0	29	266	12	0.00278148		1386	A	118404	0	76
1387	G	161998	62	14	0	17	0.000574081		1387	G	69313	26	8	0	11	0.000649229		1387	G	173527	75	41	0	26	0.000818316		1387	G	159229	61	27	0	24	0.000703389		1387	G	110414	60	9	0	19	0.000797		1387	G	118444	72	17
1388	T	165283	92	0	20	264	0.00227489		1388	T	71982	57	0	11	123	0.00265344		1388	T	176352	107	0	20	275	0.00227953		1388	T	160712	122	0	28	224	0.00232714		1388	T	112838	71	0	9	152	0.00205604		1388	T	120858	79	0
1389	C	165452	64	112	9	0	0.00111815		1389	C	72086	47	67	7	0	0.00167855		1389	C	176582	120	127	8	0	0.00144409		1389	C	160991	110	126	14	0	0.00155288		1389	C	112966	56	95	7	0	0.00139865		1389	C	121164	70	118
1390	G	164632	182	81	0	29	0.00177365		1390	G	71873	67	23	0	7	0.0013496		1390	G	176014	160	111	0	25	0.00168168		1390	G	160043	144	97	0	30	0.00169329		1390	G	112564	101	54	0	17	0.00152802		1390	G	120572	146	57
1391	G	167457	92	35	0	26	0.000913667		1391	G	72208	42	11	0	9	0.000858631		1391	G	178891	82	53	0	33	0.000939119		1391	G	162278	95	57	0	28	0.00110921		1391	G	114421	56	21	0	15	0.000804048		1391	G	122171	61	24
1392	A	164188	0	31	339	5	0.00228397		1392	A	72122	0	13	153	1	0.00231552		1392	A	175080	0	30	294	8	0.00189628		1392	A	159130	0	45	369	4	0.00262678		1392	A	112024	0	23	207	3	0.00207991		1392	A	120572	0	48
1393	A	164267	0	94	252	11	0.00217329		1393	A	72412	0	31	165	0	0.00270673		1393	A	174696	0	83	264	2	0.00199776		1393	A	159151	0	71	334	9	0.0026013		1393	A	111688	0	53	160	1	0.00191605		1393	A	120939	0	71
1394	A	163580	0	57	261	8	0.00199291		1394	A	72012	0	18	158	2	0.00247181		1394	A	174388	0	60	237	9	0.00175471		1394	A	158015	0	41	311	8	0.00227826		1394	A	111317	0	27	167	5	0.00178769		1394	A	120425	0	54
1395	T	163980	71	0	35	330	0.00265886		1395	T	72070	30	0	8	136	0.00241432		1395	T	174459	93	0	25	353	0.00269977		1395	T	157734	83	0	48	323	0.00287826		1395	T	111326	54	0	28	198	0.00251514		1395	T	120583	43	0
1396	G	164527	58	22	0	34	0.000692895		1396	G	72411	32	8	0	14	0.000745743		1396	G	174861	71	43	0	48	0.00092645		1396	G	158104	89	33	0	48	0.00107524		1396	G	111504	55	14	0	18	0.000780241		1396	G	121173	77	22
1397	A	167260	0	75	413	152	0.00382638		1397	A	72913	0	29	190	65	0.00389505		1397	A	177427	0	69	427	193	0.00388329		1397	A	160467	0	84	384	141	0.00379517		1397	A	113279	0	43	286	96	0.0037518		1397	A	123388	0	66
1398	C	162561	34	108	14	0	0.00095964		1398	C	72158	23	44	16	0	0.00115025		1398	C	173004	51	96	14	0	0.000930614		1398	C	155849	33	93	23	0	0.000956054		1398	C	110129	38	76	9	0	0.00111687		1398	C	119757	25	81
1399	A	163744	0	112	462	39	0.00374365		1399	A	73277	0	56	237	14	0.00418958		1399	A	173687	0	104	534	22	0.00379994		1399	A	156609	0	127	422	23	0.00365241		1399	A	110571	0	75	295	13	0.00346384		1399	A	120820	0	86
1400	C	163104	38	70	10	0	0.000723465		1400	C	73075	8	57	5	0	0.00095792		1400	C	173251	38	94	20	0	0.00087734		1400	C	155910	42	71	9	0	0.000782503		1400	C	110369	20	58	8	0	0.000779204		1400	C	120207	32	62
1401	A	164312	0	84	423	22	0.00321948		1401	A	73784	0	35	160	4	0.00269706		1401	A	174158	0	111	450	15	0.00330734		1401	A	156403	0	111	404	20	0.00342065		1401	A	111175	0	74	312	16	0.00361592		1401	A	121033	0	76
1402	G	164614	70	31	0	18	0.000722903		1402	G	73889	36	10	0	14	0.000812029		1402	G	174454	70	52	0	25	0.000842629		1402	G	156802	88	42	0	24	0.00098213		1402	G	111304	51	35	0	16	0.000916409		1402	G	121384	94	28
1403	G	165655	152	29	0	36	0.00130995		1403	G	74828	64	11	0	15	0.00120276		1403	G	175172	117	49	0	50	0.00123307		1403	G	156807	137	44	0	29	0.00133923		1403	G	112043	86	11	0	25	0.00108887		1403	G	121874	85	28
1404	A	167824	0	44	367	8	0.00249666		1404	A	75320	0	18	209	1	0.00302708		1404	A	176575	0	41	380	6	0.00241824		1404	A	158356	0	76	339	17	0.00272803		1404	A	113103	0	33	236	2	0.00239605		1404	A	123547	0	41
1405	A	168477	0	55	318	13	0.00229111		1405	A	75411	0	22	211	1	0.003103		1405	A	177020	0	45	355	12	0.00232742		1405	A	158771	0	45	391	16	0.00284687		1405	A	113403	0	23	265	14	0.00266307		1405	A	124108	0	47
1406	A	171822	0	47	445	48	0.00314279		1406	A	76116	0	39	241	14	0.00386253		1406	A	180241	0	76	420	48	0.00301818		1406	A	161324	0	61	439	41	0.0033535		1406	A	115723	0	33	304	32	0.00318865		1406	A	126487	0	47
1407	A	164877	0	53	413	358	0.00499766		1407	A	75182	0	37	172	102	0.00413663		1407	A	173290	0	73	409	332	0.00469733		1407	A	155573	0	67	355	285	0.00454449		1407	A	110718	0	47	251	233	0.00479597		1407	A	121575	0	51
1408	C	165036	35	93	11	0	0.00084224		1408	C	75215	37	62	0	0	0.00131623		1408	C	173019	48	88	12	0	0.000855397		1408	C	155597	33	110	12	0	0.000996163		1408	C	110637	20	76	9	0	0.00094905		1408	C	121733	24	103
1409	A	165471	0	52	378	18	0.00270742		1409	A	75645	0	20	176	5	0.00265715		1409	A	173588	0	33	369	24	0.00245409		1409	A	155608	0	57	356	18	0.00276978		1409	A	111024	0	31	218	11	0.00234184		1409	A	122046	0	48
1410	T	164364	154	0	66	351	0.003474		1410	T	75310	62	0	36	145	0.00322666		1410	T	172823	169	0	60	399	0.00363378		1410	T	154297	267	0	218	585	0.00693468		1410	T	110550	124	0	68	326	0.00468566		1410	T	121000	148	0
1411	G	166484	148	40	0	82	0.00162178		1411	G	76748	75	25	0	31	0.00170688		1411	G	174249	165	60	0	87	0.00179054		1411	G	155626	227	54	0	87	0.00236464		1411	G	111552	134	26	0	60	0.00197217		1411	G	122480	144	29
1412	G	166467	180	47	0	52	0.00167601		1412	G	75280	53	25	0	25	0.00136823		1412	G	174598	161	72	0	57	0.00166096		1412	G	155577	207	60	0	64	0.00212756		1412	G	112029	139	40	0	40	0.00195485		1412	G	122490	143	44
1413	C	164621	73	154	35	0	0.00159153		1413	C	74996	43	74	12	0	0.00172009		1413	C	170931	81	138	17	0	0.00138067		1413	C	151831	100	167	39	0	0.0020154		1413	C	109790	67	127	16	0	0.00191274		1413	C	121380	63	104
1414	A	167694	0	82	358	10	0.00268346		1414	A	76098	0	26	198	9	0.00306184		1414	A	173426	0	60	382	16	0.0026409		1414	A	154160	0	87	370	29	0.00315257		1414	A	111442	0	38	217	10	0.00237792		1414	A	123413	0	75
1415	A	167103	0	66	316	12	0.00235783		1415	A	76017	0	26	160	5	0.0025126		1415	A	173364	0	52	276	22	0.00201887		1415	A	151775	0	64	315	32	0.00270796		1415	A	111044	0	34	149	13	0.00176507		1415	A	122399	0	38
1416	G	163641	183	26	0	33	0.00147885		1416	G	73714	107	8	0	9	0.00168218		1416	G	168658	249	54	0	23	0.00193291		1416	G	147157	185	36	0	21	0.0016445		1416	G	107571	164	23	0	12	0.00184994		1416	G	119821	204	20
1417	G	162849	73	35	0	33	0.000865833		1417	G	74733	18	9	0	10	0.000495096		1417	G	165231	56	44	0	40	0.000847299		1417	G	144618	62	46	0	28	0.000940409		1417	G	105856	37	22	0	19	0.00073685		1417	G	119187	73	23
1418	A	167929	0	46	295	10	0.00209017		1418	A	75856	0	41	167	3	0.00278159		1418	A	168145	0	38	289	13	0.00202206		1418	A	147656	0	38	315	6	0.00243133		1418	A	107798	0	24	165	4	0.00179039		1418	A	122119	0	38
1419	A	166923	0	54	406	7	0.0027977		1419	A	75239	0	23	180	0	0.00269807		1419	A	167417	0	47	368	19	0.00259233		1419	A	145840	0	62	345	4	0.00281816		1419	A	107158	0	37	249	10	0.00276228		1419	A	121356	0	53
1420	A	167895	0	70	347	19	0.00259686		1420	A	75426	0	24	217	5	0.00326147		1420	A	167959	0	75	335	19	0.00255419		1420	A	146365	0	69	344	11	0.00289687		1420	A	107447	0	66	254	17	0.00313643		1420	A	121885	0	56
1421	T	168066	51	0	11	272	0.00198731		1421	T	75491	32	0	5	134	0.00226517		1421	T	168165	57	0	11	264	0.00197425		1421	T	146392	62	0	8	277	0.00237035		1421	T	107541	34	0	17	196	0.0022968		1421	T	122071	57	0
1422	C	168321	64	74	7	0	0.000861449		1422	C	75671	22	47	1	0	0.000925057		1422	C	168019	83	85	5	0	0.00102965		1422	C	146651	53	88	6	0	0.00100238		1422	C	107602	46	45	5	0	0.000892177		1422	C	122335	44	74
1423	A	168515	0	33	311	26	0.00219565		1423	A	75710	0	26	155	7	0.00248316		1423	A	168193	0	31	340	16	0.00230093		1423	A	146647	0	61	325	20	0.00276855		1423	A	107692	0	16	226	6	0.00230286		1423	A	122391	0	35
1424	A	168395	0	43	346	11	0.00237537		1424	A	76391	0	29	189	7	0.00294537		1424	A	167757	0	36	318	14	0.00219365		1424	A	146813	0	43	358	14	0.00282673		1424	A	107529	0	29	240	5	0.00254815		1424	A	122553	0	46
1425	A	166128	0	36	283	6	0.00195632		1425	A	74869	0	11	188	4	0.0027114		1425	A	164643	0	29	325	12	0.00222299		1425	A	144323	0	44	352	19	0.00287549		1425	A	105673	0	32	187	7	0.00213867		1425	A	121233	0	27
1426	A	166421	0	48	308	22	0.00227135		1426	A	74997	0	21	147	6	0.00232009		1426	A	164492	0	39	281	16	0.00204265		1426	A	144585	0	37	277	15	0.00227548		1426	A	105663	0	36	161	12	0.00197799		1426	A	121510	0	44
1427	T	167007	47	0	14	197	0.00154485		1427	T	75096	27	0	4	98	0.0017178		1427	T	164972	65	0	10	196	0.0016427		1427	T	145107	53	0	2	164	0.00150923		1427	T	105915	38	0	2	153	0.00182222		1427	T	122023	43	0
1428	A	166812	0	26	228	15	0.00161259		1428	A	75102	0	14	99	1	0.00151794		1428	A	164694	0	22	192	11	0.00136617		1428	A	144852	0	28	179	11	0.00150498		1428	A	105915	0	14	101	1	0.00109522		1428	A	122223	0	24
1429	A	166259	0	43	326	100	0.0028209		1429	A	75147	0	23	135	55	0.00283444		1429	A	163688	0	41	310	152	0.00307292		1429	A	144282	0	50	236	90	0.00260601		1429	A	105396	0	26	230	76	0.00315002		1429	A	121613	0	27
1430	C	166461	63	83	6	0	0.000913127		1430	C	75206	21	39	1	0	0.000811105		1430	C	163925	58	70	11	0	0.000847949		1430	C	144456	62	121	5	0	0.00130143		1430	C	105650	37	56	8	0	0.000955987		1430	C	121961	49	69
1431	A	165772	0	85	406	154	0.00389089		1431	A	75321	0	37	156	65	0.00342534		1431	A	162351	0	53	420	135	0.00374497		1431	A	143270	0	84	359	119	0.00392266		1431	A	104888	0	35	278	105	0.0039852		1431	A	121518	0	58
1432	C	165780	60	78	10	0	0.000892749		1432	C	75328	24	28	3	0	0.00073014		1432	C	162257	50	73	11	0	0.00082585		1432	C	143181	54	89	6	0	0.00104064		1432	C	104865	44	60	5	0	0.00103943		1432	C	121491	35	62
1433	C	167431	358	108	13	0	0.00286088		1433	C	76219	173	59	10	0	0.00317506		1433	C	163740	369	84	29	0	0.00294369		1433	C	144518	327	98	16	0	0.00305152		1433	C	105740	201	68	11	0	0.002648		1433	C	122757	255	91
1434	A	165772	0	79	283	69	0.00259996		1434	A	75540	0	47	144	27	0.00288589		1434	A	162004	0	69	263	45	0.0023271		1434	A	142649	0	92	302	49	0.00310552		1434	A	104924	0	54	218	33	0.00290687		1434	A	121460	0	96
1435	C	165561	46	61	9	0	0.000700648		1435	C	75346	21	37	4	0	0.00082287		1435	C	161964	46	84	10	0	0.00086439		1435	C	143514	46	71	9	0	0.000877963		1435	C	105271	24	44	7	0	0.000712447		1435	C	121470	24	72
1436	A	164548	0	55	396	14	0.00282592		1436	A	75442	0	25	226	17	0.0035524		1436	A	161092	0	84	382	32	0.0030914		1436	A	139946	0	69	343	16	0.00305832		1436	A	104167	0	44	241	16	0.00288959		1436	A	120633	0	61
1437	G	165210	45	24	0	21	0.000544761		1437	G	75938	21	11	0	29	0.000803287		1437	G	161604	43	32	0	33	0.0006683		1437	G	140698	46	23	0	20	0.000632561		1437	G	104526	57	16	0	17	0.00086103		1437	G	121047	69	29
1438	A	165231	0	42	394	18	0.00274767		1438	A	75550	0	19	186	14	0.00289874		1438	A	161247	0	34	320	41	0.00244966		1438	A	139456	0	65	298	26	0.00278941		1438	A	104263	0	35	199	16	0.00239778		1438	A	121080	0	43
1439	G	167787	90	13	0	32	0.000804592		1439	G	77321	39	5	0	10	0.000698387		1439	G	163928	75	22	0	50	0.000896735		1439	G	141235	73	16	0	34	0.000870889		1439	G	105701	83	15	0	28	0.00119204		1439	G	122483	94	12
1440	T	164184	150	0	24	390	0.00343517		1440	T	74292	92	0	9	215	0.00425349		1440	T	158674	164	0	24	388	0.00363008		1440	T	138437	140	0	14	332	0.00351062		1440	T	103039	95	0	15	295	0.00393055		1440	T	120764	111	0
1441	T	166281	150	0	33	394	0.00347003		1441	T	75881	75	0	9	158	0.0031892		1441	T	160949	150	0	26	377	0.00343587		1441	T	140313	128	0	22	303	0.0032285		1441	T	104363	81	0	13	299	0.0037657		1441	T	122286	91	0
1442	C	162843	141	75	24	0	0.00147381		1442	C	72966	93	26	6	0	0.00171313		1442	C	156725	159	78	14	0	0.00160153		1442	C	137175	144	70	14	0	0.00166211		1442	C	102031	83	65	10	0	0.00154855		1442	C	119960	84	89
1443	C	163594	126	102	22	0	0.00152817		1443	C	72557	66	50	11	0	0.00175035		1443	C	158329	118	107	26	0	0.00158531		1443	C	137446	100	105	25	0	0.00167338		1443	C	102642	85	89	10	0	0.00179264		1443	C	120415	93	93
1444	A	158264	0	74	365	36	0.00300131		1444	A	71820	0	19	140	12	0.00238095		1444	A	151195	0	62	347	45	0.00300274		1444	A	133300	0	84	311	41	0.00327082		1444	A	99199	0	40	249	23	0.00314519		1444	A	117111	0	69
1445	T	158333	121	0	40	409	0.00360001		1445	T	72344	62	0	24	184	0.00373217		1445	T	151093	118	0	35	440	0.00392474		1445	T	133776	105	0	25	429	0.00417863		1445	T	99074	74	0	22	343	0.00443103		1445	T	117332	87	0
1446	C	158860	91	65	10	0	0.00104495		1446	C	72044	45	39	5	0	0.00123536		1446	C	151249	96	50	14	0	0.00105786		1446	C	133821	96	74	8	0	0.00133014		1446	C	99258	51	45	7	0	0.0010377		1446	C	117630	47	73
1447	A	158217	0	55	320	28	0.00254713		1447	A	71379	0	31	141	20	0.00268987		1447	A	150898	0	45	345	35	0.00281647		1447	A	132606	0	78	301	42	0.00317482		1447	A	99048	0	35	214	22	0.00273605		1447	A	116838	0	58
1448	C	157192	38	56	14	0	0.000687058		1448	C	70812	8	35	6	0	0.000691973		1448	C	150537	37	60	26	0	0.000817075		1448	C	131586	28	72	9	0	0.000828356		1448	C	98841	27	47	13	0	0.000880202		1448	C	115805	25	58
1449	A	159464	0	78	351	14	0.00277806		1449	A	73663	0	20	215	5	0.00325808		1449	A	152627	0	86	343	13	0.00289595		1449	A	132823	0	68	364	18	0.00338797		1449	A	100188	0	43	252	10	0.00304428		1449	A	117441	0	82
1450	G	154833	50	25	0	26	0.000652316		1450	G	67945	27	15	0	12	0.00079476		1450	G	146258	32	20	0	25	0.000526467		1450	G	128497	72	24	0	45	0.0010973		1450	G	96686	38	11	0	22	0.000734336		1450	G	113793	56	10
1451	A	156312	0	45	325	77	0.00285967		1451	A	69891	0	19	205	29	0.00361992		1451	A	146554	0	43	296	87	0.00290678		1451	A	129216	0	52	323	50	0.00328907		1451	A	97042	0	32	243	47	0.00331815		1451	A	115131	0	45
1452	A	153825	0	41	425	18	0.00314643		1452	A	67693	0	45	220	13	0.00410678		1452	A	143966	0	37	421	25	0.00335496		1452	A	126928	0	54	412	13	0.00377379		1452	A	95418	0	31	270	23	0.00339559		1452	A	113297	0	37
1453	G	152365	85	23	0	34	0.000931973		1453	G	67327	31	9	0	7	0.000698085		1453	G	141631	79	23	0	21	0.000868454		1453	G	125812	76	26	0	25	0.00100944		1453	G	94345	63	15	0	12	0.000953946		1453	G	112285	84	21
1454	C	154740	67	77	15	0	0.00102753		1454	C	68881	42	40	14	0	0.00139371		1454	C	143179	75	90	14	0	0.00125018		1454	C	127814	80	85	12	0	0.00138482		1454	C	95391	51	65	3	0	0.0012475		1454	C	114052	62	71
1455	A	152822	0	64	344	25	0.00283336		1455	A	67052	0	30	180	7	0.00323629		1455	A	141020	0	93	321	14	0.00303503		1455	A	125147	0	74	255	18	0.00277274		1455	A	94040	0	46	213	11	0.00287112		1455	A	112434	0	70
1456	G	152363	46	14	0	23	0.000544752		1456	G	66768	28	9	0	12	0.000733884		1456	G	140752	35	19	0	26	0.000568376		1456	G	124661	50	22	0	23	0.000762067		1456	G	93903	41	12	0	32	0.000905189		1456	G	111994	57	20
1457	A	153886	0	44	327	15	0.00250835		1457	A	67755	0	37	169	17	0.00329127		1457	A	141781	0	53	315	14	0.0026943		1457	A	125132	0	40	262	14	0.00252533		1457	A	94352	0	38	210	8	0.00271324		1457	A	112915	0	34
1458	G	153239	57	23	0	23	0.000672153		1458	G	67147	58	10	0	13	0.00120631		1458	G	141157	70	16	0	31	0.000828864		1458	G	124051	59	18	0	28	0.000846426		1458	G	94126	72	6	0	27	0.00111553		1458	G	112210	49	14
1459	T	154396	133	0	14	266	0.00267494		1459	T	68895	76	0	1	139	0.00313521		1459	T	142070	132	0	11	269	0.00289998		1459	T	124862	136	0	16	231	0.00306739		1459	T	94819	104	0	13	184	0.00317447		1459	T	113081	113	0
1460	T	153620	148	0	8	336	0.00320271		1460	T	66482	55	0	8	153	0.003249		1460	T	140807	150	0	12	305	0.0033166		1460	T	124717	142	0	9	257	0.00327141		1460	T	94162	84	0	7	210	0.00319662		1460	T	112455	115	0
1461	G	147228	72	42	0	30	0.000978075		1461	G	64693	39	14	0	22	0.00115932		1461	G	133464	68	37	0	42	0.00110142		1461	G	118853	76	43	0	31	0.00126206		1461	G	90401	34	14	0	26	0.000818575		1461	G	107984	56	21
1462	A	147164	0	65	613	58	0.00500122		1462	A	64685	0	27	313	27	0.00567365		1462	A	133255	0	53	666	74	0.005951		1462	A	118819	0	61	552	55	0.005622		1462	A	90180	0	35	426	44	0.00559991		1462	A	107888	0	73
1463	C	147028	33	113	17	0	0.00110863		1463	C	64442	17	46	10	0	0.0011328		1463	C	133225	36	129	15	0	0.0013511		1463	C	118448	33	102	15	0	0.00126638		1463	C	90113	27	70	10	0	0.0011874		1463	C	107597	26	66
1464	A	146657	0	95	445	23	0.00383889		1464	A	64230	0	24	160	8	0.00298926		1464	A	132799	0	89	334	39	0.00347894		1464	A	117559	0	75	372	17	0.00394695		1464	A	90042	0	51	273	13	0.0037427		1464	A	107262	0	83
1465	G	147846	82	61	0	23	0.00112279		1465	G	66063	50	10	0	9	0.00104446		1465	G	134109	80	56	0	21	0.00117069		1465	G	118422	55	49	0	19	0.00103866		1465	G	90579	59	25	0	15	0.00109297		1465	G	108070	69	29
1466	G	144087	83	45	0	31	0.0011035		1466	G	62509	45	15	0	19	0.00126382		1466	G	129402	91	43	0	35	0.00130601		1466	G	114910	74	43	0	42	0.00138369		1466	G	88164	65	40	0	26	0.00148587		1466	G	105377	66	33
1467	C	144739	89	64	13	0	0.00114689		1467	C	62459	38	28	3	0	0.00110472		1467	C	128981	61	64	6	0	0.00101565		1467	C	115087	52	70	18	0	0.00121647		1467	C	88238	39	69	8	0	0.00131463		1467	C	105710	64	117
1468	T	144778	51	0	16	169	0.00163008		1468	T	62542	27	0	8	72	0.00171085		1468	T	129089	52	0	14	159	0.00174298		1468	T	115069	54	0	13	137	0.00177285		1468	T	88337	37	0	8	121	0.00187917		1468	T	105741	46	0
1469	A	145097	0	44	227	8	0.00192285		1469	A	62553	0	25	132	3	0.00255783		1469	A	129295	0	43	194	8	0.00189489		1469	A	115403	0	46	194	9	0.00215766		1469	A	88408	0	17	152	5	0.00196815		1469	A	105919	0	28
1470	T	144405	116	0	16	278	0.00283924		1470	T	62478	53	0	5	150	0.00332917		1470	T	128195	107	0	10	283	0.00312025		1470	T	114474	101	0	16	238	0.00310114		1470	T	87771	91	0	12	169	0.00309897		1470	T	105432	101	0
1471	G	145277	115	23	0	72	0.00144551		1471	G	62655	62	11	0	32	0.00167584		1471	G	129470	114	49	0	66	0.00176875		1471	G	114974	118	48	0	56	0.00193087		1471	G	88186	81	18	0	48	0.00166693		1471	G	106014	107	28
1472	G	142275	107	65	0	47	0.00153927		1472	G	62218	48	28	0	24	0.00160725		1472	G	124966	93	73	0	52	0.00174447		1472	G	112674	81	55	0	39	0.00155315		1472	G	86378	59	45	0	29	0.00153974		1472	G	104462	85	67
1473	C	144257	97	107	18	0	0.00153892		1473	C	63327	50	47	4	0	0.0015949		1473	C	126595	112	98	22	0	0.00183262		1473	C	114216	83	117	14	0	0.00187364		1473	C	87349	58	71	18	0	0.0016829		1473	C	105585	63	83
1474	A	143510	0	84	294	29	0.00283604		1474	A	62934	0	26	128	9	0.00259001		1474	A	126058	0	69	284	43	0.00314141		1474	A	113403	0	61	252	34	0.00305988		1474	A	86806	0	39	170	25	0.00269567		1474	A	105557	0	57
1475	C	140008	18	46	13	0	0.000549969		1475	C	60089	7	30	4	0	0.000682321		1475	C	121484	27	44	8	0	0.000650291		1475	C	110399	28	50	13	0	0.000824283		1475	C	84857	18	44	4	0	0.000777779		1475	C	103409	17	89
1476	T	140043	120	0	22	322	0.00331327		1476	T	60151	29	0	5	115	0.0024771		1476	T	121135	97	0	24	287	0.00336814		1476	T	110304	87	0	19	272	0.00342689		1476	T	84691	74	0	12	234	0.00377844		1476	T	103490	87	0
1477	G	142202	53	12	0	86	0.00106187		1477	G	62600	26	8	0	39	0.00116613		1477	G	122761	52	19	0	81	0.00123818		1477	G	111908	63	9	0	79	0.00134932		1477	G	85672	44	7	0	53	0.00121393		1477	G	105066	51	8
1478	T	137582	109	0	13	340	0.003358		1478	T	57646	44	0	22	146	0.00367762		1478	T	119139	106	0	7	257	0.00310562		1478	T	108652	104	0	7	281	0.00360785		1478	T	83649	76	0	6	207	0.00345491		1478	T	102007	77	0
1479	C	137538	42	52	9	0	0.000748884		1479	C	57807	11	28	3	0	0.000726556		1479	C	118758	51	47	10	0	0.000909412		1479	C	108485	56	53	15	0	0.00114302		1479	C	83450	24	51	11	0	0.00103056		1479	C	101869	21	71
1480	A	137299	0	45	358	55	0.00333579		1480	A	57533	0	25	144	25	0.00337198		1480	A	118823	0	37	354	55	0.00375348		1480	A	108231	0	41	332	45	0.00386211		1480	A	83482	0	32	254	30	0.00378525		1480	A	101761	0	50
1481	C	136276	37	105	16	0	0.00115941		1481	C	57068	32	36	7	0	0.00131422		1481	C	117970	37	97	16	0	0.00127151		1481	C	107134	32	94	25	0	0.00140945		1481	C	83091	21	59	9	0	0.00107111		1481	C	100911	30	65
1482	G	136489	85	34	0	18	0.00100374		1482	G	57592	53	31	0	4	0.00152799		1482	G	117955	59	56	0	15	0.00110212		1482	G	107147	116	33	0	15	0.00153061		1482	G	83231	50	21	0	13	0.00100924		1482	G	101179	74	41
1483	A	134507	0	25	386	7	0.00310764		1483	A	56384	0	7	171	6	0.00326334		1483	A	115962	0	27	409	14	0.00388058		1483	A	105279	0	27	371	8	0.00385642		1483	A	82228	0	20	227	9	0.00311329		1483	A	99901	0	27
1484	T	134611	73	0	13	212	0.00221379		1484	T	56439	29	0	7	118	0.00272861		1484	T	116006	85	0	14	226	0.00280158		1484	T	105332	59	0	10	187	0.00243041		1484	T	82213	55	0	5	144	0.00248136		1484	T	99973	71	0
1485	G	135071	84	22	0	52	0.00116976		1485	G	56454	31	15	0	29	0.00132852		1485	G	116311	68	31	0	69	0.0014444		1485	G	105589	69	34	0	45	0.00140166		1485	G	82409	34	13	0	41	0.00106784		1485	G	100265	76	20
1486	G	138282	66	38	0	42	0.00105581		1486	G	57353	32	16	0	15	0.00109846		1486	G	119327	37	62	0	36	0.00113134		1486	G	108023	49	48	0	25	0.00112939		1486	G	84261	41	21	0	18	0.000949431		1486	G	102147	68	25
1487	A	132038	0	62	337	4	0.00305215		1487	A	55659	0	29	154	1	0.00330584		1487	A	113396	0	55	305	9	0.00325408		1487	A	103124	0	51	277	8	0.00325821		1487	A	80719	0	37	218	10	0.00328299		1487	A	98520	0	44
1488	G	131230	72	15	0	21	0.000822983		1488	G	55662	41	21	0	12	0.00132945		1488	G	112425	68	25	0	27	0.00106738		1488	G	102514	65	21	0	31	0.00114131		1488	G	80205	69	7	0	9	0.00105978		1488	G	98030	106	10
1489	T	131813	94	0	9	230	0.00252631		1489	T	56123	43	0	5	101	0.00265488		1489	T	112701	88	0	8	149	0.00217389		1489	T	102511	85	0	7	161	0.00246803		1489	T	80291	55	0	8	124	0.00232903		1489	T	98336	74	0
1490	G	130077	106	21	0	39	0.00127617		1490	G	55399	29	10	0	20	0.001065		1490	G	111076	94	16	0	41	0.00135943		1490	G	100801	80	10	0	28	0.00117062		1490	G	79472	59	12	0	24	0.00119539		1490	G	97190	74	19
1491	C	131223	93	101	7	0	0.00153174		1491	C	56257	37	26	2	0	0.00115541		1491	C	112322	88	87	10	0	0.00164705		1491	C	101738	75	84	9	0	0.0016513		1491	C	80208	50	85	2	0	0.00170806		1491	C	97977	56	105
1492	T	128714	31	0	11	351	0.00305328		1492	T	53941	28	0	6	158	0.00355944		1492	T	109645	45	0	6	234	0.0025993		1492	T	99296	57	0	22	231	0.00312198		1492	T	78624	41	0	16	191	0.00315425		1492	T	96068	54	0
1493	C	130216	68	132	6	0	0.00158199		1493	C	55341	25	24	1	0	0.000903489		1493	C	111215	48	61	7	0	0.00104302		1493	C	100714	52	47	8	0	0.00106241		1493	C	79512	27	106	6	0	0.00174816		1493	C	97056	49	118
1494	T	126964	68	0	9	285	0.0028512		1494	T	52481	27	0	7	139	0.00329643		1494	T	107674	54	0	11	245	0.00287906		1494	T	97756	62	0	19	267	0.00355988		1494	T	77553	40	0	6	189	0.00303019		1494	T	94991	46	0
1495	C	126668	53	40	7	0	0.000789465		1495	C	52462	25	35	3	0	0.00120087		1495	C	107379	71	38	3	0	0.00104303		1495	C	97592	75	36	6	0	0.00119887		1495	C	77253	38	30	5	0	0.000944947		1495	C	94933	43	45
1496	C	127416	107	81	14	0	0.00158536		1496	C	52926	29	69	4	0	0.00192722		1496	C	107848	93	73	14	0	0.00166902		1496	C	98373	76	79	12	0	0.00169762		1496	C	77638	60	59	5	0	0.00159716		1496	C	95543	55	105
1497	G	125754	86	33	0	12	0.00104172		1497	G	52002	59	12	0	5	0.00146148		1497	G	106600	86	41	0	10	0.00128518		1497	G	96616	68	33	0	10	0.00114888		1497	G	76788	60	16	0	13	0.00115904		1497	G	94219	68	21
1498	A	126220	0	46	256	17	0.00252733		1498	A	52025	0	24	106	9	0.00267179		1498	A	107026	0	37	187	23	0.00230785		1498	A	96722	0	49	186	10	0.00253303		1498	A	77047	0	21	146	6	0.00224538		1498	A	94451	0	43
1499	G	125808	41	17	0	16	0.000588198		1499	G	51850	16	4	0	9	0.000559306		1499	G	106808	25	14	0	13	0.000486855		1499	G	96447	34	20	0	13	0.000694682		1499	G	77051	30	8	0	9	0.000609986		1499	G	94160	50	8
1500	A	125654	0	20	269	124	0.0032868		1500	A	52165	0	9	130	62	0.00385316		1500	A	106410	0	15	208	160	0.00359929		1500	A	96407	0	15	208	106	0.00341262		1500	A	76708	0	14	177	106	0.00387183		1500	A	94239	0	14
1501	A	124927	0	46	257	110	0.00330593		1501	A	52016	0	9	140	42	0.00367195		1501	A	105799	0	22	209	123	0.00334597		1501	A	95657	0	22	247	82	0.00366936		1501	A	76325	0	19	162	72	0.00331477		1501	A	93724	0	21
1502	C	124461	48	102	11	0	0.00129358		1502	C	52706	13	42	3	0	0.00110044		1502	C	105088	38	120	7	0	0.00157011		1502	C	95834	21	112	5	0	0.00143999		1502	C	75951	20	79	7	0	0.00139564		1502	C	93857	19	91
1503	G	123210	153	52	0	26	0.00187485		1503	G	51342	53	13	0	5	0.00138288		1503	G	103903	103	67	0	31	0.0019345		1503	G	93750	89	45	0	23	0.00167467		1503	G	75055	61	32	0	22	0.00153221		1503	G	92384	135	48
1504	G	123797	91	39	0	63	0.001559		1504	G	51672	39	26	0	37	0.00197399		1504	G	104705	74	61	0	59	0.00185282		1504	G	94271	69	43	0	46	0.00167602		1504	G	75394	73	37	0	46	0.00206913		1504	G	92774	72	32
1505	G	124455	68	33	0	47	0.00118918		1505	G	52101	40	12	0	19	0.00136274		1505	G	105123	55	38	0	35	0.00121762		1505	G	94538	69	36	0	20	0.00132222		1505	G	76110	69	25	0	28	0.00160294		1505	G	93466	77	19
1506	C	121525	60	48	16	0	0.00102037		1506	C	49573	27	27	3	0	0.00114982		1506	C	101477	74	78	8	0	0.00157671		1506	C	91785	57	57	10	0	0.00135098		1506	C	73888	35	61	9	0	0.00142107		1506	C	91519	52	73
1507	C	123596	64	44	23	0	0.0010599		1507	C	51335	19	23	15	0	0.00111035		1507	C	104069	46	50	23	0	0.00114347		1507	C	93734	50	39	17	0	0.00113086		1507	C	75350	41	35	20	0	0.00127405		1507	C	92957	45	70
1508	T	119597	83	0	38	247	0.003077		1508	T	47770	24	0	6	85	0.00240737		1508	T	98786	56	0	22	196	0.00277367		1508	T	89915	62	0	23	216	0.00334761		1508	T	72326	62	0	14	184	0.00359483		1508	T	90160	87	0
1509	C	119388	38	93	13	0	0.00120615		1509	C	47686	21	59	9	0	0.00186638		1509	C	98287	49	85	9	0	0.00145492		1509	C	89730	58	78	14	0	0.00167168		1509	C	72002	38	68	3	0	0.00151385		1509	C	90024	27	75
1510	G	119572	110	28	0	21	0.00132974		1510	G	47742	65	11	0	7	0.00173851		1510	G	98363	87	31	0	17	0.00137247		1510	G	89905	85	21	0	14	0.00133474		1510	G	72137	54	23	0	13	0.00124763		1510	G	90133	91	29
1511	A	119062	0	25	257	205	0.00409031		1511	A	47576	0	6	123	89	0.00458214		1511	A	97847	0	25	216	246	0.00497716		1511	A	89161	0	25	157	153	0.00375725		1511	A	71621	0	19	167	176	0.00505438		1511	A	89743	0	30
1512	C	121852	23	29	13	0	0.000533434		1512	C	50206	10	17	5	0	0.000637374		1512	C	100499	15	45	12	0	0.000716425		1512	C	92291	14	25	8	0	0.000509259		1512	C	73935	9	41	6	0	0.000757422		1512	C	92237	7	99
1513	T	116736	72	0	41	444	0.00477145		1513	T	45181	30	0	13	218	0.00577676		1513	T	94717	57	0	31	426	0.00542669		1513	T	86524	62	0	36	363	0.005328		1513	T	69259	43	0	34	240	0.00457702		1513	T	87812	42	0
1514	T	116663	90	0	21	272	0.00328296		1514	T	45177	45	0	15	97	0.00347522		1514	T	94579	86	0	26	227	0.00358431		1514	T	86720	90	0	27	221	0.0038976		1514	T	69192	51	0	28	164	0.00351197		1514	T	87860	88	0
1515	C	116253	31	45	13	0	0.000765572		1515	C	45071	11	10	9	0	0.000665616		1515	C	94134	33	20	6	0	0.000626766		1515	C	85878	32	47	7	0	0.00100142		1515	C	68892	20	29	7	0	0.000812867		1515	C	87411	28	32
1516	A	119692	0	27	254	6	0.00239782		1516	A	48875	0	13	86	2	0.0020665		1516	A	98782	0	20	168	3	0.00193355		1516	A	89731	0	38	200	6	0.00271924		1516	A	72517	0	22	105	5	0.00182026		1516	A	90874	0	51
1517	A	116768	0	39	190	6	0.00201254		1517	A	42876	0	15	98	1	0.00265883		1517	A	94478	0	36	105	1	0.001503		1517	A	86196	0	21	176	7	0.0023667		1517	A	68943	0	25	116	7	0.0021467		1517	A	87529	0	36
1518	T	115119	77	0	27	162	0.00231065		1518	T	41800	31	0	7	61	0.00236842		1518	T	91090	80	0	28	135	0.00266769		1518	T	83926	60	0	20	98	0.00212092		1518	T	66141	45	0	12	78	0.00204109		1518	T	85041	58	0
1519	G	106299	48	15	0	50	0.00106304		1519	G	38801	23	4	0	11	0.000979356		1519	G	80015	31	15	0	39	0.0010623		1519	G	76014	25	14	0	28	0.000881417		1519	G	58681	15	16	0	30	0.00103952		1519	G	78527	39	10
1520	A	96386	0	53	263	11	0.00339261		1520	A	36148	0	15	112	3	0.00359633		1520	A	70295	0	19	170	3	0.00273135		1520	A	67404	0	29	181	2	0.00314521		1520	A	51453	0	11	123	7	0.00274036		1520	A	71454	0	26
1521	G	95891	38	19	0	10	0.00069871		1521	G	36080	27	18	0	5	0.00138581		1521	G	69691	39	17	0	16	0.00103313		1521	G	67041	30	20	0	5	0.000820393		1521	G	51043	28	7	0	8	0.000842427		1521	G	71011	78	15
1522	A	98090	0	42	280	17	0.00345601		1522	A	38661	0	21	78	1	0.00258659		1522	A	71948	0	15	171	6	0.00266859		1522	A	68591	0	30	147	2	0.00260967		1522	A	52919	0	15	119	10	0.00272114		1522	A	72732	0	25
1523	T	91906	51	0	21	134	0.00224142		1523	T	32456	28	0	7	39	0.00228001		1523	T	65870	43	0	15	80	0.00209504		1523	T	63206	68	0	19	92	0.00283201		1523	T	48069	37	0	14	69	0.00249641		1523	T	67740	64	0
1524	G	94798	63	26	0	41	0.00137134		1524	G	35724	16	1	0	10	0.000755794		1524	G	67836	61	30	0	36	0.00187216		1524	G	65306	48	18	0	22	0.0013475		1524	G	50081	40	9	0	21	0.00139774		1524	G	69875	64	14
1525	G	88647	61	28	0	23	0.00126344		1525	G	29254	17	16	0	14	0.00160662		1525	G	62490	25	13	0	16	0.000864138		1525	G	60597	35	18	0	20	0.00120468		1525	G	45411	22	14	0	25	0.00134329		1525	G	65468	37	14
1526	T	83177	114	0	17	172	0.00364283		1526	T	28506	41	0	13	80	0.00470076		1526	T	56249	73	0	11	119	0.00360895		1526	T	57487	67	0	19	116	0.00351384		1526	T	41140	51	0	8	98	0.00381624		1526	T	62278	78	0
1527	G	84857	50	6	0	21	0.000907409		1527	G	29976	11	4	0	14	0.000967441		1527	G	57497	33	3	0	25	0.00106092		1527	G	59152	32	9	0	16	0.000963619		1527	G	42283	22	6	0	15	0.00101696		1527	G	63874	45	8
1528	T	82112	53	0	21	165	0.00291066		1528	T	27266	39	0	5	38	0.00300741		1528	T	55173	49	0	6	109	0.00297247		1528	T	56796	53	0	17	122	0.00338052		1528	T	40180	47	0	11	82	0.00348432		1528	T	61298	48	0
1529	T	82906	59	0	19	147	0.00271392		1529	T	26970	33	0	6	59	0.00363367		1529	T	56567	45	0	7	138	0.00335885		1529	T	57223	36	0	7	121	0.00286598		1529	T	41217	29	0	3	75	0.00259602		1529	T	61693	51	0
1530	G	78018	68	15	0	12	0.00121767		1530	G	26547	22	8	0	6	0.00135609		1530	G	51592	52	12	0	14	0.00151186		1530	G	53411	40	8	0	13	0.00114209		1530	G	37462	27	9	0	8	0.00117452		1530	G	58040	45	9
1531	C	81751	57	100	7	0	0.00200609		1531	C	29475	23	25	5	0	0.00179813		1531	C	54318	30	54	12	0	0.00176737		1531	C	56327	40	42	9	0	0.00161557		1531	C	39831	41	38	6	0	0.00213402		1531	C	61225	45	88
1532	T	74075	42	0	11	171	0.00302396		1532	T	23654	12	0	6	51	0.00291705		1532	T	48529	26	0	10	127	0.00335882		1532	T	50842	72	0	21	125	0.00428779		1532	T	34767	26	0	7	93	0.00362413		1532	T	55024	55	0
1533	G	73262	117	28	0	19	0.00223854		1533	G	23467	18	3	0	4	0.00106533		1533	G	47691	54	18	0	8	0.00167747		1533	G	50216	77	11	0	8	0.00191174		1533	G	34170	30	4	0	2	0.00105356		1533	G	54421	61	15
1534	C	73132	42	47	11	0	0.00136739		1534	C	23491	12	17	4	0	0.00140479		1534	C	47532	29	23	5	0	0.00119919		1534	C	50127	29	28	9	0	0.00131666		1534	C	34166	16	26	3	0	0.0013171		1534	C	54206	34	24
1535	A	76641	0	58	158	6	0.00289662		1535	A	24129	0	11	58	1	0.00290107		1535	A	50076	0	29	96	1	0.00251618		1535	A	52794	0	20	127	0	0.00278441		1535	A	36056	0	22	71	2	0.00263479		1535	A	56792	0	29
1536	A	70047	0	36	133	2	0.00244122		1536	A	22854	0	10	46	1	0.00249409		1536	A	45195	0	37	90	5	0.00292068		1536	A	47854	0	27	104	8	0.00290467		1536	A	32238	0	20	60	3	0.0025746		1536	A	51848	0	32
1537	A	70041	0	32	156	5	0.00275553		1537	A	22939	0	5	49	1	0.00239766		1537	A	45232	0	22	72	2	0.00212239		1537	A	48088	0	15	105	3	0.00255781		1537	A	32283	0	19	47	2	0.00210637		1537	A	52028	0	27
1538	T	69438	34	0	15	107	0.00224661		1538	T	22602	3	0	4	25	0.0014158		1538	T	44830	20	0	7	62	0.00198528		1538	T	47379	27	0	13	95	0.00284936		1538	T	32064	16	0	9	36	0.00190245		1538	T	51146	28	0
1539	G	68732	50	18	0	19	0.00126579		1539	G	22685	9	6	0	8	0.00101389		1539	G	44389	27	14	0	29	0.00157697		1539	G	47011	35	16	0	14	0.00138266		1539	G	31720	27	6	0	10	0.00135561		1539	G	50895	36	14
1540	G	67696	38	30	0	16	0.00124084		1540	G	22098	4	6	0	3	0.000588289		1540	G	43469	15	29	0	15	0.00135729		1540	G	46146	25	35	0	11	0.00153859		1540	G	31196	17	19	0	5	0.00131427		1540	G	49792	34	26
1541	A	67298	0	26	135	7	0.00249636		1541	A	21863	0	7	79	0	0.00393359		1541	A	43102	0	22	99	1	0.0028305		1541	A	46049	0	16	113	2	0.0028448		1541	A	31139	0	10	81	1	0.00295449		1541	A	49416	0	22
1542	A	67958	0	65	200	5	0.00397304		1542	A	22890	0	21	48	6	0.00327654		1542	A	43445	0	55	116	5	0.0040511		1542	A	46561	0	31	137	2	0.00365112		1542	A	31464	0	24	74	3	0.00321002		1542	A	50101	0	41
1543	A	64753	0	19	128	11	0.00244004		1543	A	20646	0	6	52	0	0.00280926		1543	A	41020	0	21	82	5	0.00263286		1543	A	44159	0	18	98	4	0.00271745		1543	A	29807	0	8	71	1	0.00268393		1543	A	47401	0	18
1544	A	65890	0	52	102	5	0.00241311		1544	A	21305	0	7	29	0	0.00168974		1544	A	41831	0	27	57	3	0.0020798		1544	A	44898	0	24	88	5	0.00260591		1544	A	30541	0	14	39	3	0.0018336		1544	A	48280	0	32
1545	T	63554	19	0	8	77	0.0016364		1545	T	19899	4	0	3	12	0.000954822		1545	T	40012	19	0	3	51	0.00182445		1545	T	43225	17	0	4	65	0.00198959		1545	T	28893	4	0	3	50	0.0019728		1545	T	46473	17	0
1546	A	65105	0	12	85	2	0.00152062		1546	A	21069	0	1	21	0	0.00104419		1546	A	41034	0	6	45	0	0.00124287		1546	A	44228	0	6	77	2	0.00192186		1546	A	29823	0	6	27	0	0.00110653		1546	A	47645	0	8
1547	A	64058	0	27	121	11	0.00248213		1547	A	19255	0	3	30	2	0.00181771		1547	A	40133	0	12	84	7	0.00256647		1547	A	43809	0	19	115	2	0.00310438		1547	A	28813	0	9	53	2	0.00222122		1547	A	46850	0	12
1548	A	59847	0	15	197	12	0.00374288		1548	A	18310	0	4	63	2	0.00376843		1548	A	37469	0	16	106	5	0.00338947		1548	A	40789	0	10	104	5	0.00291745		1548	A	26856	0	3	78	9	0.00335121		1548	A	43586	0	17
1549	G	59524	35	28	0	9	0.0012096		1549	G	18314	3	7	0	3	0.000709839		1549	G	37290	19	17	0	6	0.00112631		1549	G	40644	15	15	0	2	0.000787324		1549	G	26736	12	8	0	7	0.00100987		1549	G	43452	37	9
1550	C	59691	55	20	3	0	0.00130673		1550	C	18206	25	7	2	0	0.00186752		1550	C	37432	36	22	0	0	0.00154948		1550	C	40664	35	13	4	0	0.00127877		1550	C	26889	36	12	2	0	0.0018595		1550	C	43291	42	19
1551	T	58951	27	0	4	85	0.00196774		1551	T	17959	12	0	2	27	0.00228298		1551	T	37223	22	0	2	61	0.00228353		1551	T	40170	20	0	3	75	0.00243963		1551	T	26704	10	0	3	47	0.00224685		1551	T	42826	29	0
1552	T	58915	78	0	10	107	0.00330985		1552	T	18307	20	0	7	22	0.00267657		1552	T	37204	34	0	5	58	0.00260725		1552	T	40241	42	0	9	86	0.00340449		1552	T	26639	32	0	5	49	0.00322835		1552	T	42780	63	0
1553	G	57628	54	10	0	33	0.00168321		1553	G	17300	19	1	0	7	0.00156069		1553	G	36258	25	13	0	24	0.00170997		1553	G	39090	29	6	0	14	0.00125352		1553	G	25978	17	5	0	9	0.00119332		1553	G	41715	21	13
1554	G	58690	47	27	0	19	0.0015846		1554	G	17751	14	10	0	8	0.00180272		1554	G	36965	23	20	0	3	0.00124442		1554	G	39819	26	15	0	7	0.00120545		1554	G	26500	32	6	0	6	0.00166038		1554	G	42638	33	19
1555	C	57614	46	19	5	0	0.00121498		1555	C	17125	11	9	2	0	0.00128467		1555	C	36125	27	18	5	0	0.00138408		1555	C	39018	26	32	4	0	0.00158901		1555	C	26123	15	24	8	0	0.00179918		1555	C	41704	26	36
1556	T	60574	40	0	5	79	0.00204708		1556	T	17649	12	0	4	16	0.00181313		1556	T	38889	24	0	2	52	0.00200571		1556	T	40451	21	0	4	70	0.00234852		1556	T	27829	14	0	1	34	0.00176075		1556	T	43589	33	0
1557	G	54067	69	8	0	12	0.00164611		1557	G	16423	7	1	0	1	0.000548012		1557	G	33981	8	10	0	12	0.000882846		1557	G	37769	38	9	0	12	0.00156213		1557	G	24246	9	3	0	11	0.00094861		1557	G	39230	36	8
1558	G	48836	29	15	0	11	0.00112622		1558	G	15371	12	3	0	2	0.00110598		1558	G	29726	20	4	0	15	0.00131198		1558	G	34837	30	14	0	7	0.00146396		1558	G	21744	14	8	0	4	0.00119573		1558	G	35963	38	6
1559	T	50249	28	0	1	109	0.00274632		1559	T	15814	8	0	0	47	0.00347793		1559	T	30515	19	0	3	70	0.00301491		1559	T	35607	29	0	2	93	0.00348246		1559	T	22341	10	0	3	55	0.00304373		1559	T	36827	29	0
1560	G	50328	40	2	0	2	0.000874265		1560	G	16461	5	0	0	3	0.000485997		1560	G	30534	19	2	0	5	0.00085151		1560	G	35682	33	4	0	6	0.00120509		1560	G	22470	31	4	0	3	0.00169114		1560	G	37010	28	8
1561	C	49627	24	30	3	0	0.00114857		1561	C	14151	6	15	0	0	0.00148399		1561	C	30213	13	23	3	0	0.00129084		1561	C	35491	18	24	5	0	0.00132428		1561	C	21975	6	14	1	0	0.000955631		1561	C	36365	22	21
1562	A	41493	0	29	118	6	0.00368737		1562	A	12792	0	17	58	3	0.00609756		1562	A	25311	0	23	62	6	0.00359527		1562	A	31150	0	24	97	14	0.00433387		1562	A	18683	0	12	40	4	0.00299738		1562	A	31689	0	28
1563	C	41049	10	41	7	0	0.00141295		1563	C	12740	1	3	1	0	0.000392465		1563	C	24906	6	22	1	0	0.00116438		1563	C	31051	7	26	3	0	0.00115938		1563	C	18543	3	18	7	0	0.00151		1563	C	31438	10	30
1564	A	40197	0	23	91	3	0.00291066		1564	A	12476	0	9	20	4	0.00264508		1564	A	24633	0	16	56	6	0.00316648		1564	A	30417	0	24	64	6	0.00309038		1564	A	18413	0	12	41	4	0.00309564		1564	A	30935	0	25
1565	G	39582	18	10	0	7	0.00088424		1565	G	12463	3	3	0	0	0.000481425		1565	G	24309	19	12	0	11	0.00172776		1565	G	30275	12	10	0	2	0.000792733		1565	G	18144	15	4	0	2	0.00115741		1565	G	30603	35	7
1566	G	38932	39	16	0	12	0.00172095		1566	G	12209	10	3	0	1	0.0011467		1566	G	23874	17	5	0	5	0.00113094		1566	G	29572	22	7	0	6	0.00118355		1566	G	18003	12	9	0	7	0.0015553		1566	G	29945	26	6
1567	C	38969	10	22	7	0	0.0010008		1567	C	12164	7	7	1	0	0.00123315		1567	C	24019	9	15	1	0	0.00104084		1567	C	29499	11	17	1	0	0.000983084		1567	C	18160	22	4	2	0	0.00154185		1567	C	29789	6	13
1568	A	39402	0	13	68	4	0.00215725		1568	A	12290	0	10	28	0	0.00309194		1568	A	24162	0	10	26	1	0.00153133		1568	A	29912	0	19	45	1	0.00217304		1568	A	18309	0	14	39	1	0.00294937		1568	A	30232	0	18
1569	A	38907	0	14	96	1	0.00285296		1569	A	12202	0	5	38	2	0.00368792		1569	A	24073	0	8	61	0	0.00286628		1569	A	29531	0	6	59	3	0.00230266		1569	A	18227	0	11	38	2	0.00279805		1569	A	29835	0	12
1570	T	38375	29	0	4	36	0.00179805		1570	T	12006	5	0	1	24	0.00249875		1570	T	23865	9	0	2	18	0.00121517		1570	T	29023	14	0	3	33	0.00172277		1570	T	18099	8	0	5	27	0.00221007		1570	T	29342	13	0
1571	G	38335	21	4	0	14	0.00101735		1571	G	12012	14	3	0	4	0.00174825		1571	G	23739	27	13	0	8	0.00202199		1571	G	28938	18	5	0	6	0.00100214		1571	G	18048	17	9	0	5	0.00171764		1571	G	29299	14	8
1572	G	37579	12	5	0	15	0.000851539		1572	G	11863	6	0	0	6	0.00101155		1572	G	23510	9	1	0	2	0.000510421		1572	G	28336	19	4	0	7	0.00105872		1572	G	17715	17	2	0	5	0.00135478		1572	G	28482	18	3
1573	T	37941	25	0	4	63	0.00242482		1573	T	11964	2	0	1	34	0.00309261		1573	T	23881	10	0	3	44	0.00238683		1573	T	28694	17	0	3	54	0.00257894		1573	T	17971	9	0	2	50	0.00339436		1573	T	28805	11	0
1574	T	37865	20	0	8	72	0.00264096		1574	T	12068	5	0	2	27	0.00281737		1574	T	23687	9	0	1	44	0.00227973		1574	T	28384	14	0	2	52	0.00239572		1574	T	17919	11	0	2	48	0.00340421		1574	T	28524	16	0
1575	C	36427	24	18	6	0	0.0013177		1575	C	11251	5	7	0	0	0.00106657		1575	C	22664	22	9	3	0	0.00150018		1575	C	27382	13	14	2	0	0.00105909		1575	C	17148	13	8	3	0	0.00139958		1575	C	27508	15	20
1576	C	37102	19	17	4	0	0.00107811		1576	C	11746	5	1	0	0	0.000510812		1576	C	23165	18	4	1	0	0.000992877		1576	C	27820	21	11	2	0	0.00122214		1576	C	17593	6	9	1	0	0.000909453		1576	C	28057	16	25
1577	T	35656	13	0	4	47	0.00179493		1577	T	10850	4	0	0	42	0.00423963		1577	T	22093	3	0	0	50	0.00239895		1577	T	27005	14	0	4	54	0.00266617		1577	T	16727	6	0	2	31	0.00233156		1577	T	26929	8	0
1578	A	35481	0	8	56	3	0.00188833		1578	A	10646	0	4	7	2	0.00122112		1578	A	21909	0	1	49	1	0.00232781		1578	A	26758	0	10	61	0	0.00265341		1578	A	16600	0	6	23	2	0.00186747		1578	A	26763	0	6
1579	G	36181	9	10	0	5	0.000663332		1579	G	11038	8	2	0	2	0.00108715		1579	G	22330	4	5	0	5	0.000626959		1579	G	27133	7	6	0	3	0.000589688		1579	G	16874	4	4	0	0	0.000474102		1579	G	27338	11	5
1580	A	34891	0	5	75	50	0.00372589		1580	A	10421	0	0	33	17	0.004798		1580	A	21403	0	6	64	38	0.00504602		1580	A	26428	0	8	54	30	0.00348116		1580	A	16420	0	1	37	29	0.00408039		1580	A	26272	0	6
1581	C	36348	10	11	1	0	0.00060526		1581	C	11097	2	14	1	0	0.00153195		1581	C	22153	3	3	2	0	0.000361125		1581	C	27329	11	9	3	0	0.000841597		1581	C	16952	2	14	1	0	0.00100283		1581	C	27268	7	28
1582	C	34074	30	11	2	0	0.00126196		1582	C	9833	13	11	0	0	0.00244076		1582	C	21109	26	4	1	0	0.00146857		1582	C	26077	23	10	0	0	0.00126548		1582	C	16220	17	13	0	0	0.00184957		1582	C	25634	19	28
1583	T	34257	28	0	3	60	0.00265639		1583	T	10357	3	0	0	18	0.00202761		1583	T	21142	17	0	0	38	0.00260146		1583	T	26217	21	0	3	42	0.00251745		1583	T	16296	13	0	2	30	0.00276141		1583	T	25867	21	0
1584	G	32163	16	3	0	8	0.000839474		1584	G	9276	12	0	0	3	0.00161708		1584	G	20079	17	2	0	9	0.00139449		1584	G	24853	17	6	0	3	0.00104615		1584	G	15560	14	4	0	8	0.00167095		1584	G	24287	19	6
1585	C	31942	26	14	1	0	0.00128358		1585	C	9265	5	3	0	0	0.000863465		1585	C	20006	15	13	2	0	0.00149955		1585	C	24720	15	9	3	0	0.00109223		1585	C	15470	5	14	1	0	0.00129282		1585	C	24075	7	16
1586	C	32178	35	30	5	0	0.0021754		1586	C	9296	11	7	2	0	0.00215146		1586	C	20145	14	31	6	0	0.00253165		1586	C	24943	21	24	2	0	0.0018843		1586	C	15609	10	18	2	0	0.00192197		1586	C	24233	17	28
1587	G	32127	30	4	0	6	0.00124506		1587	G	9281	14	0	0	2	0.00172395		1587	G	20123	13	6	0	3	0.00109328		1587	G	24878	15	3	0	3	0.000844119		1587	G	15637	6	5	0	5	0.00102321		1587	G	24179	31	5
1588	T	32052	21	0	2	60	0.00258954		1588	T	9292	12	0	1	20	0.00355144		1588	T	20078	16	0	1	36	0.00263971		1588	T	24826	28	0	0	41	0.00277934		1588	T	15578	7	0	0	44	0.00327385		1588	T	24059	21	0
1589	T	32721	29	0	4	53	0.00262828		1589	T	9617	7	0	0	24	0.00322346		1589	T	20313	15	0	1	46	0.00305223		1589	T	25193	17	0	1	69	0.00345334		1589	T	15813	9	0	2	41	0.00328843		1589	T	24575	37	0
1590	G	31519	24	4	0	0	0.000888353		1590	G	9092	8	4	0	1	0.00142983		1590	G	19680	12	0	0	6	0.000914634		1590	G	24454	30	5	0	7	0.00171751		1590	G	15322	11	4	0	5	0.00130531		1590	G	23826	16	7
1591	C	31005	19	25	3	0	0.00151588		1591	C	8820	9	6	3	0	0.00204082		1591	C	19558	15	21	4	0	0.0020452		1591	C	24121	20	31	6	0	0.00236309		1591	C	15212	12	11	1	0	0.0015777		1591	C	23403	22	18
1592	C	32105	14	37	5	0	0.00174428		1592	C	9110	8	8	1	0	0.00186608		1592	C	20067	12	22	1	0	0.00174416		1592	C	24647	10	26	1	0	0.0015012		1592	C	15732	7	27	4	0	0.00241546		1592	C	24111	10	26
1593	A	30179	0	8	39	6	0.00175619		1593	A	8514	0	4	13	1	0.00211416		1593	A	19220	0	8	39	7	0.00280957		1593	A	23864	0	16	44	2	0.00259806		1593	A	15017	0	2	38	4	0.00293001		1593	A	22893	0	18
1594	T	31409	25	0	7	50	0.00261072		1594	T	9389	6	0	0	16	0.00234317		1594	T	19744	10	0	8	32	0.00253241		1594	T	24393	15	0	2	47	0.0026237		1594	T	15414	9	0	4	33	0.0029843		1594	T	23893	15	0
1595	G	29113	26	8	0	5	0.00133961		1595	G	7680	6	2	0	6	0.00182292		1595	G	18747	22	11	0	7	0.00213367		1595	G	23426	19	6	0	4	0.00123794		1595	G	14673	10	6	0	6	0.00149935		1595	G	22016	9	8
1596	G	29229	18	8	0	6	0.0010948		1596	G	7774	10	4	0	1	0.00192951		1596	G	18790	14	6	0	3	0.00122406		1596	G	23536	13	12	0	3	0.00118967		1596	G	14714	9	3	0	1	0.000883512		1596	G	22160	9	3
1597	C	30329	21	32	2	0	0.00181345		1597	C	8133	4	4	1	0	0.0011066		1597	C	19327	8	15	2	0	0.00129353		1597	C	23976	18	30	3	0	0.00212713		1597	C	15305	11	14	2	0	0.00176413		1597	C	22789	16	39
1598	T	28614	32	0	19	96	0.00513735		1598	T	7125	3	0	1	20	0.00336842		1598	T	18530	20	0	0	33	0.00286023		1598	T	23268	25	0	21	82	0.00550112		1598	T	14849	18	0	8	44	0.00471412		1598	T	21709	28	0
1599	G	27730	69	5	0	12	0.00310133		1599	G	6977	10	0	0	1	0.00157661		1599	G	18046	32	5	0	13	0.0027707		1599	G	22830	97	5	0	11	0.00494963		1599	G	14567	37	4	0	5	0.00315782		1599	G	21286	63	8
1600	C	28854	23	22	3	0	0.00166355		1600	C	7658	3	4	0	0	0.000914077		1600	C	18519	13	12	1	0	0.00140396		1600	C	23324	14	16	2	0	0.00137198		1600	C	14945	5	17	1	0	0.00153898		1600	C	21897	14	13
1601	C	27227	23	8	8	0	0.0014324		1601	C	6334	3	4	2	0	0.0014209		1601	C	17816	13	9	3	0	0.00140323		1601	C	22577	32	14	5	0	0.00225894		1601	C	14500	3	9	2	0	0.000965517		1601	C	20964	18	11
1602	C	27637	22	32	13	0	0.00242429		1602	C	6750	7	6	2	0	0.00222222		1602	C	18031	20	16	2	0	0.00210748		1602	C	22896	28	28	8	0	0.00279525		1602	C	14732	20	16	4	0	0.00271518		1602	C	21278	23	40
1603	G	25812	29	5	0	9	0.00166589		1603	G	5853	19	1	0	1	0.0035879		1603	G	17022	13	7	0	3	0.00135119		1603	G	21731	23	15	0	9	0.00216281		1603	G	14038	14	4	0	2	0.0014247		1603	G	20050	14	9
1604	G	25662	19	7	0	10	0.00140285		1604	G	5845	3	1	0	2	0.00102652		1604	G	16896	12	5	0	4	0.0012429		1604	G	21741	17	6	0	3	0.0011959		1604	G	14013	11	3	0	3	0.00121316		1604	G	19993	10	2
1605	A	26550	0	7	67	35	0.00410546		1605	A	5916	0	1	11	6	0.0030426		1605	A	17493	0	2	35	27	0.00365861		1605	A	22043	0	8	51	15	0.00335707		1605	A	14628	0	2	34	29	0.00444353		1605	A	20616	0	3
1606	G	26710	11	4	0	4	0.000711344		1606	G	5946	4	0	0	0	0.000672721		1606	G	17624	9	1	0	2	0.00068089		1606	G	22140	8	4	0	4	0.000722674		1606	G	14806	12	0	0	3	0.0010131		1606	G	20714	16	1
1607	C	27701	19	22	1	0	0.00151619		1607	C	6297	13	10	1	0	0.00381134		1607	C	18117	9	27	1	0	0.00204228		1607	C	22786	11	18	4	0	0.00144826		1607	C	15374	8	24	1	0	0.00214648		1607	C	21431	9	16
1608	G	27156	29	11	0	10	0.00184121		1608	G	5938	8	0	0	0	0.00134725		1608	G	17794	21	8	0	0	0.00162976		1608	G	22476	32	5	0	5	0.00186866		1608	G	15363	18	2	0	4	0.00156219		1608	G	20935	22	7
1609	G	28039	9	5	0	13	0.000962944		1609	G	6535	1	3	0	2	0.000918133		1609	G	18280	15	3	0	5	0.00125821		1609	G	23065	14	12	0	5	0.00134403		1609	G	15762	12	3	0	4	0.00120543		1609	G	21515	11	5
1610	A	28879	0	6	74	62	0.00491707		1610	A	5603	0	2	18	13	0.0058897		1610	A	18549	0	3	41	63	0.00576851		1610	A	23221	0	13	61	39	0.00486628		1610	A	16480	0	5	32	54	0.00552184		1610	A	21930	0	11
1611	C	27090	7	19	1	0	0.000996678		1611	C	5376	1	2	1	0	0.000744048		1611	C	17613	9	9	2	0	0.00113552		1611	C	22187	6	16	4	0	0.00117186		1611	C	15793	11	14	2	0	0.00170962		1611	C	20851	12	19
1612	A	26795	0	15	97	35	0.0054861		1612	A	5255	0	5	20	9	0.00647003		1612	A	17315	0	4	52	26	0.00473578		1612	A	21782	0	17	129	26	0.00789643		1612	A	15773	0	9	68	21	0.00621315		1612	A	20543	0	11
1613	C	26793	13	22	1	0	0.00134363		1613	C	5260	2	6	2	0	0.00190114		1613	C	17325	8	16	5	0	0.00167388		1613	C	21736	54	49	5	0	0.00496872		1613	C	15772	9	26	1	0	0.00228253		1613	C	20529	29	44
1614	A	27633	0	27	101	43	0.00618825		1614	A	5624	0	4	7	6	0.00302276		1614	A	17723	0	13	49	16	0.00440106		1614	A	22110	0	18	72	37	0.00574401		1614	A	16206	0	10	54	19	0.00512156		1614	A	21022	0	15
1615	C	27311	12	17	0	0	0.00106184		1615	C	5401	1	3	1	0	0.000925754		1615	C	17527	1	11	6	0	0.00102699		1615	C	21835	5	13	3	0	0.000961759		1615	C	16116	0	14	6	0	0.001241		1615	C	20631	6	11
1616	A	27885	0	10	90	5	0.00376547		1616	A	5566	0	1	8	1	0.00179662		1616	A	17920	0	9	49	3	0.00340402		1616	A	21904	0	15	51	4	0.00319576		1616	A	16430	0	19	48	4	0.00432136		1616	A	20929	0	14
1617	A	27323	0	12	66	1	0.00289134		1617	A	5368	0	3	13	1	0.00316692		1617	A	17508	0	9	53	2	0.00365547		1617	A	21637	0	16	58	2	0.0035125		1617	A	16243	0	9	41	3	0.00326294		1617	A	20425	0	9
1618	G	26132	16	9	0	17	0.00160722		1618	G	5150	3	1	0	2	0.00116505		1618	G	16858	13	9	0	10	0.00189821		1618	G	20589	20	11	0	10	0.00199135		1618	G	15634	12	2	0	7	0.00134323		1618	G	19503	27	4
1619	G	26905	11	12	0	9	0.00118937		1619	G	5397	3	1	0	2	0.00111173		1619	G	17200	10	7	0	11	0.00162791		1619	G	20822	15	12	0	10	0.00177697		1619	G	16011	11	6	0	14	0.00193617		1619	G	20010	13	4
1620	A	27713	0	11	55	4	0.00252589		1620	A	5204	0	2	8	1	0.00211376		1620	A	17331	0	10	35	4	0.0028273		1620	A	21025	0	3	47	8	0.00275862		1620	A	16409	0	3	31	4	0.0023158		1620	A	20368	0	7
1621	T	28078	12	0	10	54	0.00270675		1621	T	5223	3	0	0	16	0.00363776		1621	T	17501	5	0	5	41	0.00291412		1621	T	21175	16	0	7	40	0.00297521		1621	T	16512	5	0	2	35	0.0025436		1621	T	20582	7	0
1622	C	28238	7	8	2	0	0.000602026		1622	C	5227	2	0	0	0	0.000382629		1622	C	17522	9	11	0	0	0.00114142		1622	C	21251	12	6	0	0	0.000847019		1622	C	16606	1	13	1	0	0.000903288		1622	C	20619	11	13
1623	A	28209	0	15	62	7	0.00297777		1623	A	5229	0	8	4	0	0.00229489		1623	A	17466	0	5	30	2	0.0021184		1623	A	21266	0	8	53	2	0.00296248		1623	A	16546	0	3	32	2	0.00223619		1623	A	20610	0	13
1624	A	28109	0	12	35	3	0.00177879		1624	A	5226	0	1	10	0	0.00210486		1624	A	17450	0	6	30	1	0.00212034		1624	A	21231	0	5	45	2	0.00244925		1624	A	16548	0	6	24	1	0.00187334		1624	A	20583	0	6
1625	A	28611	0	8	39	1	0.00167768		1625	A	5438	0	2	5	1	0.00147113		1625	A	17724	0	12	18	1	0.00174904		1625	A	21448	0	6	25	0	0.00144536		1625	A	16821	0	3	18	3	0.00142679		1625	A	20982	0	6
1626	T	28047	14	0	3	27	0.0015688		1626	T	5145	3	0	0	11	0.00272109		1626	T	17286	17	0	2	31	0.00289251		1626	T	21262	12	0	4	32	0.00225755		1626	T	16472	12	0	4	35	0.00309616		1626	T	20576	11	0
1627	T	28219	22	0	3	38	0.00223254		1627	T	5127	4	0	0	7	0.0021455		1627	T	17320	15	0	2	14	0.00178984		1627	T	21361	23	0	5	34	0.00290249		1627	T	16558	20	0	3	19	0.00253654		1627	T	20691	28	0
1628	G	28164	22	8	0	4	0.00120721		1628	G	5202	4	0	0	2	0.0011534		1628	G	17325	15	5	0	3	0.00132756		1628	G	21366	26	10	0	6	0.00196574		1628	G	16550	7	4	0	6	0.00102719		1628	G	20694	17	9
1629	G	28129	11	9	0	7	0.000959863		1629	G	5099	0	1	0	0	0.000196117		1629	G	17239	6	10	0	3	0.00110215		1629	G	21350	8	17	0	6	0.00145199		1629	G	16556	9	5	0	5	0.00114762		1629	G	20618	15	6
1630	A	30715	0	10	58	1	0.00224646		1630	A	5258	0	4	8	0	0.00228224		1630	A	18771	0	9	25	1	0.00186458		1630	A	22138	0	8	37	1	0.00207788		1630	A	17912	0	5	39	0	0.00245645		1630	A	21894	0	9
1631	T	29516	10	0	2	30	0.00142296		1631	T	5045	4	0	1	3	0.00158573		1631	T	17995	10	0	4	27	0.00227841		1631	T	21671	6	0	5	26	0.00170735		1631	T	17576	8	0	3	20	0.00176377		1631	T	21307	7	0
1632	A	30269	0	9	46	0	0.00181704		1632	A	5360	0	9	8	0	0.00317164		1632	A	18329	0	11	26	0	0.00201866		1632	A	21908	0	10	35	2	0.00214534		1632	A	17751	0	10	26	0	0.00202805		1632	A	21775	0	16
1633	C	28955	10	7	0	0	0.000587118		1633	C	4572	1	1	0	0	0.000437445		1633	C	17703	4	6	0	0	0.000564876		1633	C	21389	12	10	1	0	0.00107532		1633	C	17365	1	10	0	0	0.000633458		1633	C	20925	6	10
1634	A	29510	0	11	71	2	0.00284649		1634	A	4665	0	4	13	2	0.00407288		1634	A	17929	0	3	32	0	0.00195214		1634	A	21592	0	7	63	2	0.00333457		1634	A	17770	0	7	35	2	0.00247608		1634	A	21319	0	12
1635	G	29668	11	5	0	3	0.000640421		1635	G	4653	1	1	0	0	0.00042983		1635	G	17998	7	5	0	1	0.000722302		1635	G	21667	14	8	0	3	0.00115383		1635	G	17873	13	1	0	1	0.000839255		1635	G	21465	13	3
1636	A	29773	0	7	51	1	0.00198166		1636	A	4820	0	0	23	1	0.00497925		1636	A	17878	0	1	46	2	0.0027408		1636	A	21668	0	8	40	0	0.00221525		1636	A	17944	0	5	35	4	0.00245207		1636	A	21360	0	7
1637	A	29909	0	7	50	1	0.00193922		1637	A	4827	0	1	16	0	0.00352186		1637	A	17938	0	6	42	0	0.00267588		1637	A	21679	0	6	45	0	0.00235251		1637	A	17993	0	7	38	1	0.00255655		1637	A	21433	0	10
1638	A	30092	0	18	75	2	0.00315699		1638	A	4854	0	2	19	0	0.00432633		1638	A	17997	0	11	56	1	0.00377841		1638	A	21751	0	6	83	4	0.00427567		1638	A	18041	0	9	64	0	0.00404634		1638	A	21587	0	6
1639	G	30362	13	4	0	6	0.000757526		1639	G	4859	0	1	0	2	0.000617411		1639	G	18123	3	4	0	7	0.000772499		1639	G	21894	8	4	0	7	0.000867818		1639	G	18182	7	4	0	2	0.000714993		1639	G	21766	4	3
1640	A	31396	0	9	87	17	0.00359918		1640	A	4992	0	1	20	2	0.00460737		1640	A	18668	0	8	42	4	0.00289265		1640	A	22112	0	6	49	4	0.00266823		1640	A	18716	0	8	45	8	0.00325924		1640	A	22272	0	14
1641	G	31659	11	7	0	3	0.000663318		1641	G	5002	2	1	0	0	0.00059976		1641	G	18781	6	3	0	3	0.000638944		1641	G	22194	9	4	0	5	0.00081103		1641	G	18818	14	1	0	4	0.00100967		1641	G	22405	16	5
1642	A	32791	0	12	93	40	0.00442195		1642	A	5148	0	0	5	2	0.00135975		1642	A	19392	0	9	49	17	0.00386757		1642	A	22621	0	16	64	21	0.00446488		1642	A	19407	0	11	57	29	0.0049982		1642	A	23085	0	11
1643	C	33244	8	19	6	0	0.00099266		1643	C	5455	3	1	0	0	0.000733272		1643	C	19584	4	15	2	0	0.0010723		1643	C	22728	8	17	3	0	0.00123196		1643	C	19522	6	8	2	0	0.000819588		1643	C	23420	3	12
1644	A	32805	0	7	69	5	0.00246914		1644	A	4849	0	2	6	2	0.00206228		1644	A	19347	0	7	37	1	0.00232594		1644	A	22285	0	5	53	5	0.00282701		1644	A	19362	0	3	45	5	0.00273732		1644	A	22969	0	10
1645	T	32790	20	0	11	135	0.00506252		1645	T	4840	1	0	0	6	0.00144628		1645	T	19289	12	0	4	77	0.0048214		1645	T	22260	15	0	4	82	0.00453729		1645	T	19354	12	0	5	73	0.0046502		1645	T	22973	13	0
1646	T	33142	20	0	4	40	0.00193108		1646	T	4865	4	0	1	6	0.00226105		1646	T	19453	19	0	3	29	0.0026217		1646	T	22426	36	0	1	28	0.00289842		1646	T	19425	13	0	0	24	0.00190476		1646	T	23087	27	0
1647	G	32717	18	15	0	8	0.00125317		1647	G	4698	7	3	0	4	0.00297999		1647	G	19173	24	8	0	11	0.00224274		1647	G	22022	18	11	0	9	0.00172555		1647	G	19272	20	4	0	16	0.00207555		1647	G	22843	21	10
1648	G	33544	20	2	0	10	0.000953971		1648	G	4816	1	1	0	1	0.000622924		1648	G	19715	12	7	0	5	0.00121735		1648	G	22551	12	8	0	13	0.00146335		1648	G	19771	8	3	0	6	0.000859845		1648	G	23518	11	5
1649	T	34140	20	0	7	79	0.00310486		1649	T	4675	4	0	0	14	0.00385027		1649	T	20080	19	0	4	50	0.00363546		1649	T	22433	15	0	5	45	0.00289752		1649	T	19938	14	0	3	54	0.00356104		1649	T	23564	19	0
1650	C	33473	30	22	4	0	0.00167299		1650	C	4618	1	2	1	0	0.000866176		1650	C	19584	14	8	3	0	0.00127655		1650	C	21907	11	8	2	0	0.000958598		1650	C	19579	7	8	1	0	0.000817202		1650	C	22967	7	18
1651	A	33050	0	9	57	15	0.00245083		1651	A	4569	0	2	11	2	0.00328299		1651	A	19265	0	10	43	8	0.00316636		1651	A	21502	0	14	47	4	0.00302297		1651	A	19342	0	14	47	3	0.00330886		1651	A	22652	0	11
1652	C	33015	4	10	2	0	0.000484628		1652	C	4576	0	2	1	0	0.000655594		1652	C	19275	5	9	2	0	0.000830091		1652	C	21463	4	8	0	0	0.000559102		1652	C	19317	0	8	1	0	0.000465911		1652	C	22598	9	13
1653	T	33473	21	0	4	353	0.0112927		1653	T	4627	1	0	1	24	0.00561919		1653	T	19567	11	0	2	177	0.00971023		1653	T	21783	17	0	3	189	0.00959464		1653	T	19534	7	0	3	190	0.0102386		1653	T	22896	15	0
1654	T	33355	19	0	11	62	0.00275821		1654	T	4623	2	0	0	12	0.00302834		1654	T	19569	9	0	2	38	0.00250396		1654	T	21678	20	0	4	54	0.00359812		1654	T	19545	18	0	9	39	0.00337682		1654	T	22875	9	0
1655	T	33537	16	0	0	78	0.00280287		1655	T	4639	5	0	0	15	0.00431127		1655	T	19701	6	0	1	53	0.00304553		1655	T	21853	10	0	2	49	0.00279138		1655	T	19614	11	0	0	38	0.00249822		1655	T	22985	11	0
1656	C	33356	11	9	2	0	0.000659552		1656	C	4813	1	3	0	0	0.000831082		1656	C	19483	8	5	1	0	0.000718575		1656	C	21807	7	10	4	0	0.000962994		1656	C	19545	3	10	1	0	0.000716296		1656	C	22999	10	18
1657	A	32729	0	3	59	2	0.00195545		1657	A	4420	0	0	6	0	0.00135747		1657	A	19084	0	2	29	1	0.0016768		1657	A	20921	0	4	50	2	0.00267674		1657	A	19133	0	2	33	1	0.00188157		1657	A	22217	0	11
1658	A	32737	0	7	66	0	0.00222989		1658	A	4386	0	1	6	0	0.00159599		1658	A	19083	0	3	35	5	0.00225331		1658	A	20922	0	11	56	1	0.00325017		1658	A	19146	0	3	37	1	0.00214144		1658	A	22213	0	12
1659	A	32944	0	5	55	6	0.0020034		1659	A	4402	0	0	5	0	0.00113585		1659	A	19168	0	2	44	2	0.00250417		1659	A	21005	0	4	46	2	0.0024756		1659	A	19197	0	2	36	1	0.00203157		1659	A	22359	0	10
1660	A	33158	0	10	63	5	0.00235237		1660	A	4445	0	1	6	0	0.0015748		1660	A	19283	0	4	31	1	0.00186693		1660	A	21128	0	4	32	6	0.00198788		1660	A	19295	0	2	25	0	0.00139933		1660	A	22544	0	4
1661	A	33670	0	6	53	26	0.0025245		1661	A	4573	0	1	11	0	0.0026241		1661	A	19601	0	8	28	12	0.00244885		1661	A	21605	0	6	44	9	0.00273085		1661	A	19560	0	4	32	13	0.00250511		1661	A	22936	0	7
1662	T	33598	12	0	7	67	0.00255968		1662	T	4512	2	0	1	7	0.00221631		1662	T	19593	9	0	1	27	0.00188843		1662	T	21412	33	0	12	57	0.00476368		1662	T	19420	15	0	2	36	0.00272915		1662	T	22793	10	0
1663	C	33463	16	14	4	0	0.00101605		1663	C	4436	3	1	0	0	0.000901713		1663	C	19582	18	16	1	0	0.00178736		1663	C	21187	21	4	0	0	0.00117997		1663	C	19380	14	17	0	0	0.00159959		1663	C	22646	9	15
1664	C	33400	58	12	6	0	0.00227545		1664	C	4411	7	1	0	0	0.00181365		1664	C	19602	31	9	5	0	0.00229568		1664	C	20934	51	8	5	0	0.00305723		1664	C	19366	33	11	3	0	0.00242693		1664	C	22550	36	16
1665	C	33903	30	19	5	0	0.00159278		1665	C	4602	5	1	2	0	0.00173837		1665	C	19846	17	11	5	0	0.0016628		1665	C	21364	23	7	2	0	0.00149785		1665	C	19683	11	20	2	0	0.00167657		1665	C	22973	24	18
1666	C	32722	23	24	6	0	0.00161971		1666	C	4217	3	0	0	0	0.000711406		1666	C	19154	15	10	1	0	0.00135742		1666	C	20220	19	15	0	0	0.0016815		1666	C	18879	15	11	2	0	0.00148313		1666	C	21978	18	5
1667	A	32745	0	10	45	19	0.00225989		1667	A	4229	0	1	3	1	0.00118231		1667	A	19313	0	5	27	11	0.00222648		1667	A	20282	0	9	60	13	0.00404299		1667	A	18910	0	3	44	11	0.00306716		1667	A	22017	0	5
1668	T	32462	29	0	13	85	0.00391227		1668	T	4197	5	0	2	5	0.00285919		1668	T	19198	16	0	7	46	0.00359412		1668	T	19799	41	0	30	71	0.00717208		1668	T	18866	24	0	15	52	0.00482349		1668	T	21772	20	0
1669	G	33945	28	8	0	7	0.00126676		1669	G	4501	0	0	0	1	0.000222173		1669	G	20359	23	5	0	4	0.00157179		1669	G	20816	29	2	0	3	0.00163336		1669	G	19808	13	1	0	5	0.000959208		1669	G	22901	21	5
1670	C	32921	25	34	7	0	0.0020048		1670	C	4451	3	2	1	0	0.00134801		1670	C	19493	9	14	1	0	0.00123121		1670	C	19410	19	16	2	0	0.00190623		1670	C	18856	17	14	2	0	0.00175011		1670	C	21733	20	25
1671	G	33726	23	12	0	8	0.00127498		1671	G	4417	2	1	0	2	0.00113199		1671	G	20018	21	6	0	3	0.00149865		1671	G	19444	27	4	0	4	0.00180004		1671	G	19091	21	5	0	2	0.00146666		1671	G	22086	16	14
1672	A	33771	0	27	55	4	0.00254656		1672	A	4367	0	2	7	1	0.0022899		1672	A	20099	0	3	38	1	0.00208966		1672	A	19374	0	7	51	2	0.00309693		1672	A	19112	0	10	50	2	0.00324404		1672	A	22135	0	21
1673	A	34040	0	25	80	3	0.00317274		1673	A	4390	0	0	6	0	0.00136674		1673	A	20259	0	18	24	0	0.00207315		1673	A	19329	0	11	46	2	0.00305241		1673	A	19197	0	12	27	0	0.00203157		1673	A	22236	0	18
1674	G	34519	8	2	0	6	0.000463513		1674	G	4472	1	1	0	0	0.000447227		1674	G	20661	6	3	0	1	0.000484004		1674	G	19666	11	3	0	4	0.000915285		1674	G	19468	9	2	0	2	0.000667762		1674	G	22585	35	4
1675	A	36096	0	3	64	11	0.0021609		1675	A	5047	0	1	11	0	0.00237765		1675	A	21760	0	3	38	9	0.00229779		1675	A	20512	0	4	31	5	0.00195008		1675	A	20156	0	1	27	3	0.001538		1675	A	23525	0	4
1676	A	35625	0	19	87	2	0.00303158		1676	A	5014	0	0	7	0	0.00139609		1676	A	21220	0	7	43	4	0.00254477		1676	A	19852	0	7	50	3	0.00302237		1676	A	19723	0	9	41	3	0.00268722		1676	A	23121	0	12
1677	A	36198	0	27	102	16	0.00400575		1677	A	5151	0	1	7	2	0.00194137		1677	A	21519	0	12	50	8	0.00325294		1677	A	20292	0	6	44	7	0.00280899		1677	A	20004	0	9	53	12	0.00369926		1677	A	23486	0	14
1678	C	36791	14	17	1	0	0.000869778		1678	C	5207	0	2	0	0	0.000384098		1678	C	21923	1	9	1	0	0.000501756		1678	C	20508	5	6	1	0	0.000585138		1678	C	20270	4	17	1	0	0.00108535		1678	C	23829	6	16
1679	A	36899	0	30	75	10	0.00311662		1679	A	5390	0	5	7	0	0.00222635		1679	A	22113	0	15	59	7	0.003663		1679	A	20206	0	12	37	5	0.00267247		1679	A	20289	0	15	45	7	0.00330228		1679	A	23803	0	18
1680	G	37047	24	11	0	5	0.00107971		1680	G	5440	2	1	0	0	0.000551471		1680	G	22190	12	1	0	1	0.000630915		1680	G	20351	17	7	0	5	0.00142499		1680	G	20340	14	11	0	3	0.0013766		1680	G	23907	16	3
1681	G	37959	47	10	0	19	0.00200216		1681	G	5987	6	2	0	2	0.00167029		1681	G	23081	7	12	0	15	0.00147307		1681	G	20790	10	4	0	8	0.0010582		1681	G	20959	17	1	0	11	0.00138365		1681	G	24630	24	7
1682	A	40203	0	10	99	6	0.00286048		1682	A	6296	0	0	16	0	0.0025413		1682	A	24516	0	5	56	0	0.00248817		1682	A	21981	0	3	48	2	0.00241117		1682	A	22107	0	2	50	1	0.00239743		1682	A	25709	0	9
1683	T	40410	17	0	9	67	0.00230141		1683	T	6268	2	0	3	23	0.00446713		1683	T	24716	12	0	4	30	0.00186114		1683	T	21984	3	0	2	32	0.00168304		1683	T	22277	7	0	3	36	0.00206491		1683	T	25742	4	0
1684	G	41266	32	5	0	11	0.00116319		1684	G	6473	7	1	0	1	0.00139039		1684	G	25204	5	3	0	10	0.000714172		1684	G	22620	19	3	0	2	0.00106101		1684	G	22609	7	2	0	6	0.000663453		1684	G	26320	8	1
1685	T	40664	32	0	18	87	0.00336907		1685	T	6448	3	0	2	29	0.00527295		1685	T	24933	15	0	0	48	0.00252677		1685	T	21910	13	0	7	43	0.0028754		1685	T	22277	13	0	6	37	0.0025138		1685	T	25811	17	0
1686	T	40750	36	0	6	100	0.00348466		1686	T	6457	6	0	0	14	0.00309741		1686	T	24991	12	0	7	65	0.00336121		1686	T	21998	22	0	6	50	0.00354578		1686	T	22278	17	0	5	57	0.0035461		1686	T	25842	24	0
1687	G	40733	28	4	0	6	0.000932905		1687	G	6424	3	1	0	2	0.000933998		1687	G	24978	10	2	0	5	0.000680599		1687	G	21931	13	3	0	6	0.00100315		1687	G	22298	12	1	0	3	0.000717553		1687	G	25789	16	1
1688	T	40827	26	0	10	96	0.00323315		1688	T	6422	2	0	1	17	0.00311429		1688	T	25007	10	0	7	62	0.00315912		1688	T	21884	16	0	2	55	0.00333577		1688	T	22357	11	0	5	43	0.00263899		1688	T	25856	15	0
1689	T	40872	15	0	10	83	0.0026424		1689	T	6443	1	0	3	17	0.00325935		1689	T	25075	13	0	4	53	0.00279163		1689	T	21942	11	0	4	55	0.00319023		1689	T	22399	11	0	4	53	0.00303585		1689	T	25897	7	0
1690	G	40832	16	1	0	9	0.000636755		1690	G	6405	3	0	0	2	0.00078064		1690	G	25059	8	2	0	8	0.000718305		1690	G	21821	11	0	0	4	0.000687411		1690	G	22346	15	1	0	9	0.00111877		1690	G	25866	17	1
1691	T	40978	17	0	17	90	0.00302601		1691	T	6441	5	0	2	21	0.00434715		1691	T	25192	14	0	5	58	0.00305653		1691	T	21989	11	0	11	33	0.00250125		1691	T	22437	10	0	15	53	0.0034764		1691	T	26000	11	0
1692	T	41022	10	0	8	68	0.00209644		1692	T	6410	1	0	4	15	0.00312012		1692	T	25249	10	0	7	49	0.00261396		1692	T	21961	12	0	0	38	0.00227676		1692	T	22456	8	0	4	40	0.00231564		1692	T	26026	11	0
1693	T	41061	11	0	7	73	0.00221621		1693	T	6440	1	0	0	12	0.00201863		1693	T	25287	9	0	4	38	0.00201685		1693	T	21998	11	0	6	45	0.00281844		1693	T	22494	5	0	7	50	0.00275629		1693	T	26012	8	0
1694	T	40717	13	0	16	59	0.00216126		1694	T	6373	2	0	7	8	0.0026675		1694	T	25057	14	0	11	25	0.00199545		1694	T	21690	10	0	11	26	0.0021669		1694	T	22254	9	0	15	34	0.00260627		1694	T	25869	17	0
1695	G	40640	34	17	0	6	0.00140256		1695	G	6351	5	2	0	1	0.00125964		1695	G	24837	19	5	0	5	0.00116761		1695	G	21564	17	11	0	4	0.00148395		1695	G	22138	20	11	0	6	0.00167133		1695	G	25793	15	7
1696	G	40878	27	18	0	4	0.00119869		1696	G	6385	9	1	0	1	0.00172279		1696	G	25076	18	13	0	3	0.00135588		1696	G	21741	10	13	0	0	0.00105791		1696	G	22285	15	6	0	2	0.00103208		1696	G	26001	21	12
1697	G	43095	27	12	0	7	0.00106741		1697	G	6850	6	1	0	0	0.0010219		1697	G	27266	19	9	0	4	0.00117362		1697	G	22944	18	15	0	1	0.00148187		1697	G	23876	18	13	0	3	0.00142402		1697	G	27422	23	9
1698	A	45944	0	17	77	3	0.00211127		1698	A	7182	0	0	14	0	0.00194932		1698	A	30220	0	2	51	10	0.00208471		1698	A	24708	0	6	53	3	0.00250931		1698	A	25880	0	5	72	2	0.00305255		1698	A	29160	0	9
1699	T	46052	15	0	6	88	0.00236689		1699	T	7221	3	0	0	17	0.0027697		1699	T	30306	8	0	2	63	0.00240876		1699	T	24580	12	0	1	51	0.00260374		1699	T	25722	8	0	6	49	0.00244927		1699	T	29119	8	0
1700	C	46227	32	29	3	0	0.00138447		1700	C	7369	3	3	0	0	0.000814222		1700	C	30357	27	24	2	0	0.00174589		1700	C	24601	23	10	1	0	0.00138206		1700	C	25755	10	13	1	0	0.000931858		1700	C	29171	5	19
1701	C	46371	51	23	8	0	0.00176835		1701	C	7417	11	6	2	0	0.00256168		1701	C	30511	34	13	9	0	0.0018354		1701	C	24700	29	11	8	0	0.00194332		1701	C	25867	7	23	9	0	0.00150771		1701	C	29324	34	24
1702	C	46726	44	26	13	0	0.00177631		1702	C	7458	6	6	1	0	0.00174309		1702	C	30733	27	13	5	0	0.00146422		1702	C	24962	21	10	3	0	0.00136207		1702	C	26046	16	14	4	0	0.00130538		1702	C	29632	27	16
1703	A	46280	0	21	79	8	0.00233362		1703	A	7420	0	1	14	0	0.00202156		1703	A	30374	0	12	57	2	0.00233753		1703	A	24604	0	14	47	7	0.00276378		1703	A	25792	0	6	57	4	0.0025977		1703	A	29272	0	23
1704	A	46265	0	36	94	1	0.00283151		1704	A	7389	0	2	9	1	0.00162404		1704	A	30333	0	15	49	3	0.00220882		1704	A	24493	0	16	55	2	0.00298044		1704	A	25725	0	15	36	3	0.00209913		1704	A	29172	0	24
1705	G	46910	12	13	0	5	0.000639522		1705	G	7672	4	0	0	1	0.000651721		1705	G	30784	11	6	0	8	0.00081211		1705	G	24951	8	6	0	1	0.000601178		1705	G	26109	5	1	0	2	0.000306408		1705	G	29583	10	3
1706	A	48355	0	5	113	7	0.00258505		1706	A	8773	0	5	21	3	0.0033056		1706	A	31540	0	7	66	2	0.00237793		1706	A	25579	0	13	63	2	0.00304938		1706	A	26789	0	11	50	5	0.0024637		1706	A	30362	0	7
1707	A	48734	0	17	99	8	0.00254442		1707	A	8894	0	2	24	0	0.00292332		1707	A	31860	0	4	70	3	0.00241682		1707	A	25852	0	8	74	5	0.00336531		1707	A	26961	0	8	64	3	0.0027818		1707	A	30588	0	10
1708	G	48978	16	6	0	12	0.000694189		1708	G	8914	6	2	0	0	0.000897465		1708	G	32135	6	6	0	4	0.000497899		1708	G	26029	11	9	0	8	0.00107572		1708	G	27149	15	5	0	2	0.000810343		1708	G	30760	12	9
1709	G	50897	39	23	0	19	0.00159145		1709	G	9868	7	3	0	2	0.00121605		1709	G	33695	40	22	0	9	0.00210714		1709	G	27196	12	16	0	8	0.00132372		1709	G	28429	17	12	0	5	0.00119596		1709	G	31954	19	15
1710	G	53202	38	17	0	21	0.00142852		1710	G	10046	2	1	0	3	0.000597253		1710	G	36145	28	17	0	14	0.00163231		1710	G	28605	19	17	0	9	0.00157315		1710	G	30378	26	18	0	7	0.00167885		1710	G	33285	37	14
1711	G	57046	39	12	0	9	0.00105178		1711	G	10832	8	3	0	2	0.00120015		1711	G	40344	22	16	0	7	0.00111541		1711	G	30857	29	10	0	5	0.00142593		1711	G	33609	24	6	0	9	0.0011604		1711	G	35348	25	5
1712	C	60008	27	44	12	0	0.00138315		1712	C	11206	5	5	4	0	0.00124933		1712	C	43549	28	28	5	0	0.00140072		1712	C	32624	15	17	7	0	0.00119544		1712	C	36162	11	20	5	0	0.00099552		1712	C	36905	15	16
1713	C	61878	22	35	10	0	0.00108278		1713	C	11557	7	7	2	0	0.00138444		1713	C	45562	21	29	3	0	0.00116325		1713	C	33918	24	24	8	0	0.00165104		1713	C	37762	16	29	2	0	0.00124464		1713	C	37956	18	26
1714	A	62146	0	24	108	32	0.00263895		1714	A	11526	0	2	32	2	0.00312337		1714	A	45909	0	18	94	13	0.00272278		1714	A	34012	0	13	68	14	0.00279313		1714	A	37916	0	17	69	26	0.0029539		1714	A	38089	0	12
1715	T	62201	26	0	6	109	0.00226684		1715	T	11539	6	0	0	24	0.00259988		1715	T	45968	23	0	9	101	0.00289332		1715	T	34029	19	0	5	63	0.00255664		1715	T	37984	16	0	0	79	0.00250105		1715	T	38083	17	0
1716	G	63530	47	10	0	14	0.00111758		1716	G	12118	13	2	0	0	0.00123783		1716	G	47206	45	11	0	9	0.00137694		1716	G	34905	38	6	0	8	0.00148976		1716	G	38924	47	7	0	8	0.00159285		1716	G	38940	35	3
1717	C	63822	39	42	4	0	0.00133183		1717	C	12230	6	2	2	0	0.000817661		1717	C	47454	29	57	4	0	0.00189657		1717	C	35163	15	25	3	0	0.00122288		1717	C	39125	21	23	4	0	0.00122684		1717	C	39193	19	26
1718	A	66000	0	38	191	69	0.00451515		1718	A	12513	0	6	30	6	0.00335651		1718	A	50358	0	21	123	56	0.00397156		1718	A	36484	0	22	120	31	0.0047418		1718	A	40987	0	24	108	58	0.00463562		1718	A	40231	0	27
1719	C	66204	26	58	7	0	0.00137454		1719	C	12537	0	7	0	0	0.000558347		1719	C	50648	19	29	5	0	0.00104644		1719	C	36595	8	27	4	0	0.00106572		1719	C	41184	20	32	7	0	0.0014326		1719	C	40324	6	17
1720	A	68247	0	26	160	79	0.00388295		1720	A	14094	0	6	23	15	0.0031219		1720	A	53089	0	18	111	85	0.00403097		1720	A	38025	0	14	94	35	0.00376068		1720	A	42680	0	12	69	55	0.0031865		1720	A	41496	0	17
1721	C	68401	19	56	4	0	0.00115495		1721	C	14126	2	7	2	0	0.000778706		1721	C	53282	14	33	6	0	0.000994707		1721	C	38119	7	20	4	0	0.000813243		1721	C	42803	6	22	1	0	0.000677523		1721	C	41566	13	30
1722	A	69630	0	45	134	85	0.00379147		1722	A	14919	0	1	42	12	0.00368657		1722	A	54723	0	14	116	56	0.00339894		1722	A	38970	0	22	98	42	0.00415704		1722	A	43859	0	17	88	57	0.00369365		1722	A	42286	0	23
1723	G	70064	37	18	0	10	0.000927723		1723	G	15058	11	0	0	0	0.000730509		1723	G	54993	33	8	0	8	0.000891022		1723	G	39211	27	9	0	7	0.00109663		1723	G	44114	26	8	0	5	0.000884073		1723	G	42492	33	7
1724	C	72030	27	62	2	0	0.00126336		1724	C	16050	3	9	1	0	0.000809969		1724	C	57263	21	48	4	0	0.00127482		1724	C	40326	23	26	2	0	0.00126469		1724	C	45565	18	36	2	0	0.00122901		1724	C	43453	21	36
1725	A	73843	0	40	127	92	0.00350744		1725	A	16288	0	13	22	10	0.00276277		1725	A	59088	0	23	123	67	0.00360479		1725	A	41428	0	21	70	42	0.00321039		1725	A	46726	0	18	95	70	0.00391645		1725	A	44482	0	24
1726	C	73710	15	26	2	0	0.000583367		1726	C	16171	3	5	0	0	0.000494713		1726	C	59103	11	17	0	0	0.000473749		1726	C	41233	13	11	1	0	0.00060631		1726	C	46686	8	11	2	0	0.000449814		1726	C	44294	12	25
1727	T	75106	51	0	10	213	0.00364818		1727	T	17041	14	0	5	48	0.00393169		1727	T	60430	44	0	15	175	0.00387225		1727	T	42279	48	0	10	131	0.0044703		1727	T	47559	23	0	4	142	0.00355348		1727	T	45134	35	0
1728	C	75205	34	39	6	0	0.00105046		1728	C	17036	6	9	1	0	0.000939188		1728	C	60561	23	62	3	0	0.00145308		1728	C	42343	19	34	2	0	0.00129892		1728	C	47635	23	16	5	0	0.000923691		1728	C	45207	14	38
1729	A	75691	0	28	151	47	0.00298582		1729	A	17292	0	9	30	5	0.00254453		1729	A	60829	0	26	144	54	0.00368245		1729	A	42745	0	13	89	30	0.00308808		1729	A	47887	0	23	102	39	0.00342473		1729	A	45465	0	18
1730	C	75411	20	45	9	0	0.000981289		1730	C	17234	3	8	2	0	0.000754323		1730	C	60672	14	42	8	0	0.00105485		1730	C	42545	9	22	5	0	0.000846163		1730	C	47719	9	32	5	0	0.000963977		1730	C	45352	8	25
1731	A	76935	0	40	185	36	0.00339247		1731	A	17961	0	8	56	1	0.00361895		1731	A	62252	0	41	178	17	0.00379104		1731	A	43478	0	38	116	11	0.00379502		1731	A	48748	0	25	110	17	0.00311808		1731	A	46243	0	29
1732	G	76970	60	18	0	12	0.00116929		1732	G	17972	6	4	0	0	0.000556421		1732	G	62368	49	24	0	9	0.00131478		1732	G	43504	23	23	0	9	0.00126425		1732	G	48790	31	17	0	7	0.00112728		1732	G	46290	36	19
1733	G	79127	56	22	0	23	0.00127643		1733	G	19428	9	1	0	7	0.000875026		1733	G	64427	42	51	0	25	0.00183153		1733	G	44865	29	24	0	13	0.00147108		1733	G	50447	43	18	0	18	0.001566		1733	G	47770	23	21
1734	G	83325	65	17	0	34	0.00139214		1734	G	20306	17	2	0	7	0.00128041		1734	G	68309	46	42	0	15	0.00150785		1734	G	47471	56	32	0	24	0.00235934		1734	G	53109	58	21	0	17	0.0018076		1734	G	50240	47	18
1735	G	90817	82	15	0	24	0.00133235		1735	G	21557	23	4	0	2	0.00134527		1735	G	75203	47	16	0	19	0.00109038		1735	G	52142	82	27	0	25	0.00256991		1735	G	58002	47	11	0	15	0.00125858		1735	G	54237	57	14
1736	C	94683	41	44	20	0	0.00110896		1736	C	22055	13	5	5	0	0.00104285		1736	C	78756	42	55	9	0	0.00134593		1736	C	54313	30	23	7	0	0.00110471		1736	C	60508	26	32	9	0	0.00110729		1736	C	56155	30	25
1737	C	96389	46	38	16	0	0.00103746		1737	C	22428	15	14	2	0	0.0013822		1737	C	80304	49	58	14	0	0.00150677		1737	C	55357	28	33	11	0	0.00130065		1737	C	61596	22	48	15	0	0.00137996		1737	C	57075	18	37
1738	A	96875	0	69	234	45	0.00359226		1738	A	22626	0	13	46	2	0.00269601		1738	A	80630	0	49	158	26	0.00288974		1738	A	55434	0	41	118	13	0.00310279		1738	A	61902	0	34	155	34	0.00360247		1738	A	57306	0	44
1739	C	96873	26	36	5	0	0.000691627		1739	C	22611	3	14	1	0	0.000796073		1739	C	80674	19	44	15	0	0.000966854		1739	C	55579	13	23	7	0	0.000773674		1739	C	61945	6	37	7	0	0.000807168		1739	C	57327	8	37
1740	A	98822	0	63	242	13	0.00321791		1740	A	23421	0	2	34	0	0.00153708		1740	A	81962	0	33	181	10	0.00273297		1740	A	55957	0	25	124	7	0.00278785		1740	A	62934	0	31	129	14	0.0027648		1740	A	58331	0	35
1741	G	98027	30	12	0	14	0.000571271		1741	G	23414	14	4	0	4	0.000939609		1741	G	81619	20	18	0	6	0.00053909		1741	G	55649	21	10	0	10	0.000736761		1741	G	62477	22	6	0	8	0.000576212		1741	G	57722	28	11
1742	A	99643	0	18	186	22	0.0022681		1742	A	24593	0	6	43	6	0.00223641		1742	A	82222	0	17	124	22	0.00198244		1742	A	56619	0	14	115	7	0.00240202		1742	A	62975	0	10	113	18	0.00223898		1742	A	58843	0	12
1743	A	99955	0	25	222	13	0.00260117		1743	A	24649	0	5	63	5	0.00296158		1743	A	82442	0	13	162	6	0.00219548		1743	A	56872	0	19	105	3	0.00223308		1743	A	63126	0	14	104	8	0.00199601		1743	A	59060	0	19
1744	A	100898	0	21	206	54	0.00278499		1744	A	24949	0	0	54	3	0.00228466		1744	A	82906	0	24	175	19	0.00262948		1744	A	57448	0	8	123	19	0.00261106		1744	A	63415	0	10	125	22	0.00247575		1744	A	59606	0	9
1745	T	101089	64	0	6	142	0.00209716		1745	T	25065	11	0	1	63	0.00299222		1745	T	82956	45	0	9	130	0.00221804		1745	T	57674	26	0	4	100	0.00225405		1745	T	63465	34	0	8	80	0.00192232		1745	T	59546	33	0
1746	C	101589	68	49	1	0	0.00116154		1746	C	25306	12	13	1	0	0.00102742		1746	C	83228	65	49	4	0	0.00141779		1746	C	58089	60	32	3	0	0.00163542		1746	C	63666	35	53	1	0	0.00139792		1746	C	59924	31	43
1747	C	101814	92	67	10	0	0.00165989		1747	C	25411	20	14	1	0	0.00137736		1747	C	83333	62	37	7	0	0.00127201		1747	C	58294	42	27	2	0	0.00121796		1747	C	63759	47	36	4	0	0.00136451		1747	C	60138	68	32
1748	A	102755	0	68	224	10	0.00293903		1748	A	25509	0	10	47	3	0.00235211		1748	A	83938	0	63	198	12	0.0032524		1748	A	58719	0	42	149	5	0.00333793		1748	A	64295	0	36	158	5	0.00309511		1748	A	60816	0	42
1749	G	101180	51	13	0	13	0.00076102		1749	G	25358	15	6	0	3	0.000946447		1749	G	83059	40	20	0	6	0.000794616		1749	G	58091	21	19	0	4	0.000757432		1749	G	63378	46	5	0	7	0.000915144		1749	G	59672	35	11
1750	A	103956	0	31	205	27	0.00252992		1750	A	26769	0	3	45	2	0.00186783		1750	A	84502	0	19	134	11	0.00194078		1750	A	59660	0	10	129	17	0.00261482		1750	A	64895	0	11	107	12	0.00200324		1750	A	61136	0	15
1751	T	103606	41	0	22	196	0.00249986		1751	T	26500	9	0	3	77	0.00335849		1751	T	84420	47	0	15	186	0.00293769		1751	T	59504	34	0	9	122	0.00277292		1751	T	64727	21	0	19	125	0.00254917		1751	T	60940	30	0
1752	G	103807	58	12	0	39	0.00105003		1752	G	26781	28	3	0	12	0.00160562		1752	G	84430	39	9	0	35	0.000983063		1752	G	59878	45	7	0	12	0.00106884		1752	G	64512	37	3	0	26	0.00102307		1752	G	61160	40	4
1753	T	105691	77	0	16	250	0.00324531		1753	T	26982	17	0	3	81	0.00374324		1753	T	85220	57	0	13	214	0.00333255		1753	T	60717	48	0	15	178	0.00396923		1753	T	65444	39	0	10	163	0.00323941		1753	T	62253	53	0
1754	C	103532	49	60	12	0	0.00116872		1754	C	26841	22	16	2	0	0.00149026		1754	C	84315	36	54	9	0	0.00117417		1754	C	60086	25	29	6	0	0.000998569		1754	C	64001	39	26	6	0	0.00110936		1754	C	61148	16	46
1755	A	103739	0	60	234	19	0.00301719		1755	A	26952	0	19	62	2	0.00307955		1755	A	84498	0	20	180	21	0.00261545		1755	A	60284	0	21	145	6	0.00285316		1755	A	64049	0	27	129	13	0.0026386		1755	A	61253	0	32
1756	T	102859	56	0	16	219	0.00282912		1756	T	26687	10	0	1	68	0.00296024		1756	T	83913	26	0	14	163	0.00241917		1756	T	59818	27	0	6	172	0.00342706		1756	T	63522	23	0	10	208	0.00379396		1756	T	60777	33	0
1757	C	104423	55	39	7	0	0.00096722		1757	C	27391	10	12	1	0	0.000839692		1757	C	84592	49	39	6	0	0.00111122		1757	C	60647	39	38	4	0	0.0013356		1757	C	64185	13	48	6	0	0.00104386		1757	C	61764	30	34
1758	A	103236	0	44	203	17	0.00255725		1758	A	26974	0	21	51	1	0.00270631		1758	A	84118	0	25	173	19	0.00257971		1758	A	60353	0	34	147	5	0.00308187		1758	A	63562	0	25	121	11	0.00247003		1758	A	61285	0	30
1759	G	103643	105	31	0	23	0.00153411		1759	G	27048	31	5	0	3	0.00144188		1759	G	84284	80	38	0	22	0.00166105		1759	G	60524	51	30	0	13	0.0015531		1759	G	63783	66	11	0	16	0.00145807		1759	G	61512	74	23
1760	G	104727	54	20	0	21	0.00090712		1760	G	27894	14	5	0	9	0.0010038		1760	G	84997	42	29	0	17	0.00103533		1760	G	61322	21	22	0	15	0.000945827		1760	G	64322	23	13	0	16	0.000808433		1760	G	62504	35	12
1761	A	107483	0	17	207	9	0.00216778		1761	A	28334	0	5	42	1	0.00169408		1761	A	86301	0	24	158	8	0.0022016		1761	A	62927	0	17	146	5	0.00266976		1761	A	65566	0	13	104	3	0.00183022		1761	A	64346	0	25
1762	A	107816	0	75	252	20	0.00321845		1762	A	28472	0	8	71	7	0.00302051		1762	A	86400	0	39	177	4	0.0025463		1762	A	63042	0	28	147	4	0.00283938		1762	A	65750	0	23	149	6	0.00270722		1762	A	64503	0	28
1763	A	108445	0	42	288	93	0.00390059		1763	A	28423	0	9	75	19	0.00362383		1763	A	86637	0	31	209	91	0.00382054		1763	A	63557	0	28	189	43	0.00409082		1763	A	65868	0	13	185	52	0.00379547		1763	A	64940	0	43
1764	C	107007	21	74	7	0	0.000953209		1764	C	28421	6	10	1	0	0.000598149		1764	C	86254	26	45	8	0	0.0009159		1764	C	63201	13	19	4	0	0.000569611		1764	C	65169	11	39	1	0	0.000782581		1764	C	64060	11	53
1765	T	107496	77	0	15	206	0.0027722		1765	T	28857	12	0	4	69	0.00294556		1765	T	86437	59	0	14	178	0.00290385		1765	T	63671	32	0	11	128	0.00268568		1765	T	65454	36	0	15	140	0.00291808		1765	T	64505	28	0
1766	T	107007	66	0	7	139	0.00198118		1766	T	28791	14	0	2	37	0.00184085		1766	T	86312	34	0	4	129	0.00193484		1766	T	63421	32	0	6	86	0.00195519		1766	T	65275	38	0	9	128	0.00268097		1766	T	64225	32	0
1767	A	106940	0	23	131	6	0.00149617		1767	A	28764	0	4	31	0	0.0012168		1767	A	86311	0	20	101	11	0.00152935		1767	A	63356	0	12	74	7	0.0014679		1767	A	65249	0	15	89	3	0.00163987		1767	A	64198	0	15
1768	C	107127	15	66	10	0	0.000849459		1768	C	28847	7	16	0	0	0.00079731		1768	C	86378	24	44	8	0	0.000879854		1768	C	63530	12	33	1	0	0.000724067		1768	C	65323	16	56	1	0	0.00111752		1768	C	64409	13	60
1769	T	107974	61	0	16	174	0.00232463		1769	T	29357	23	0	2	70	0.00323603		1769	T	86973	49	0	17	182	0.00285146		1769	T	64117	50	0	9	117	0.00274498		1769	T	65872	46	0	10	141	0.00299065		1769	T	65107	46	0
1770	G	107955	104	19	0	55	0.00164884		1770	G	29338	20	9	0	14	0.00146568		1770	G	86996	68	8	0	43	0.00136788		1770	G	64179	41	6	0	23	0.0010907		1770	G	65913	40	3	0	28	0.00107718		1770	G	65071	31	11
1771	T	107952	68	0	20	311	0.00369609		1771	T	29345	19	0	3	92	0.00388482		1771	T	87049	78	0	16	247	0.00391733		1771	T	64199	49	0	14	172	0.00366049		1771	T	65907	44	0	13	190	0.00374771		1771	T	65019	41	0
1772	T	108457	87	0	21	403	0.00471154		1772	T	29347	30	0	2	137	0.00575868		1772	T	87288	64	0	11	312	0.0044336		1772	T	64445	59	0	6	236	0.00467065		1772	T	66117	58	0	10	247	0.00476428		1772	T	65249	52	0
1773	C	110204	77	59	8	0	0.00130667		1773	C	29456	22	10	1	0	0.00112032		1773	C	88356	57	48	9	0	0.00129023		1773	C	64974	43	35	10	0	0.00135439		1773	C	67155	39	43	12	0	0.00139975		1773	C	66150	50	38
1774	A	106613	0	55	270	42	0.00344236		1774	A	29406	0	22	65	8	0.00323063		1774	A	86221	0	35	230	23	0.00334025		1774	A	64078	0	24	169	17	0.00327726		1774	A	65029	0	29	184	27	0.00369066		1774	A	64520	0	25
1775	C	106684	27	57	14	0	0.000918601		1775	C	29413	6	17	4	0	0.000917961		1775	C	86173	35	73	8	0	0.00134613		1775	C	64074	17	37	8	0	0.000967631		1775	C	65022	10	43	4	0	0.000876626		1775	C	64563	21	38
1776	A	107426	0	70	299	13	0.00355594		1776	A	30131	0	18	58	1	0.00255551		1776	A	86619	0	38	230	12	0.00323255		1776	A	64635	0	32	134	6	0.0026611		1776	A	65545	0	34	181	9	0.0034175		1776	A	65133	0	46
1777	G	108059	48	30	0	25	0.000953183		1777	G	30224	21	13	0	6	0.00132345		1777	G	86969	45	42	0	13	0.00114983		1777	G	64864	31	25	0	11	0.00103293		1777	G	65945	34	23	0	17	0.00112215		1777	G	65534	49	26
1778	G	108611	67	25	0	29	0.00111407		1778	G	31490	37	10	0	4	0.00161956		1778	G	87474	54	29	0	29	0.00128038		1778	G	65370	28	35	0	12	0.00114732		1778	G	66244	45	18	0	19	0.00123785		1778	G	65935	44	19
1779	A	112769	0	33	292	66	0.00346726		1779	A	32229	0	8	69	16	0.0028856		1779	A	89829	0	23	206	54	0.00315043		1779	A	67632	0	22	158	33	0.0031494		1779	A	68622	0	14	161	33	0.0030311		1779	A	68624	0	28
1780	C	112270	29	86	8	0	0.00109557		1780	C	32090	1	12	3	0	0.000498598		1780	C	89775	25	46	8	0	0.000879978		1780	C	67673	11	39	7	0	0.000842286		1780	C	68474	18	49	4	0	0.00103689		1780	C	68475	10	76
1781	A	114009	0	39	288	24	0.0030787		1781	A	32863	0	11	64	2	0.00234306		1781	A	90688	0	31	208	22	0.002878		1781	A	68716	0	21	178	13	0.00308516		1781	A	69304	0	19	151	22	0.0027704		1781	A	69501	0	28
1782	T	113916	48	0	20	300	0.00323045		1782	T	32801	11	0	1	111	0.00374989		1782	T	90698	40	0	13	244	0.0032746		1782	T	68582	39	0	7	184	0.00335365		1782	T	69299	38	0	7	197	0.00349211		1782	T	69201	31	0
1783	C	115210	65	34	6	0	0.000911379		1783	C	33365	8	8	1	0	0.000509516		1783	C	91577	48	21	5	0	0.000808063		1783	C	69347	39	26	5	0	0.00100942		1783	C	70084	26	50	2	0	0.00111295		1783	C	70248	36	37
1784	T	113440	83	0	25	305	0.00364069		1784	T	33127	15	0	2	110	0.00383373		1784	T	90681	66	0	11	261	0.00372735		1784	T	68954	61	0	11	185	0.00372712		1784	T	69143	53	0	13	182	0.00358677		1784	T	69304	62	0
1785	C	114139	31	74	9	0	0.000998782		1785	C	33275	11	33	1	0	0.00135237		1785	C	91048	30	64	4	0	0.00107636		1785	C	69254	24	51	8	0	0.00119849		1785	C	69538	23	48	5	0	0.00109293		1785	C	69796	17	50
1786	A	112480	0	40	245	18	0.00269381		1786	A	33086	0	7	60	6	0.00220637		1786	A	90171	0	41	196	15	0.00279469		1786	A	68759	0	35	159	13	0.00301051		1786	A	68644	0	30	145	9	0.0026805		1786	A	68836	0	36
1787	A	112506	0	25	175	8	0.00184879		1787	A	33134	0	5	66	1	0.00217299		1787	A	90176	0	25	155	8	0.00208481		1787	A	68866	0	13	145	7	0.00239596		1787	A	68628	0	12	156	4	0.00250627		1787	A	68923	0	25
1788	G	112923	92	6	0	25	0.00108924		1788	G	33437	31	4	0	4	0.00116637		1788	G	90613	75	9	0	13	0.00107049		1788	G	69489	40	10	0	16	0.000949791		1788	G	69217	58	7	0	15	0.00115579		1788	G	69230	63	10
1789	T	116258	120	0	10	256	0.0033202		1789	T	35395	31	0	4	78	0.00319254		1789	T	92229	112	0	14	157	0.00306845		1789	T	71564	60	0	4	138	0.00282265		1789	T	71200	78	0	8	149	0.00330056		1789	T	71852	64	0
1790	G	116189	87	16	0	33	0.00117051		1790	G	35443	24	4	0	11	0.00110036		1790	G	92321	70	9	0	34	0.00122399		1790	G	71626	56	23	0	13	0.00128445		1790	G	71287	57	9	0	21	0.00122042		1790	G	71917	57	10
1791	C	116930	72	78	14	0	0.00140255		1791	C	35528	33	38	5	0	0.00213916		1791	C	92798	53	89	19	0	0.00173495		1791	C	72057	41	69	10	0	0.00166535		1791	C	71693	47	61	14	0	0.0017017		1791	C	72353	53	85
1792	A	119754	0	69	351	19	0.00366585		1792	A	35803	0	7	89	6	0.00284892		1792	A	94769	0	66	234	18	0.00335553		1792	A	73343	0	43	220	5	0.00365406		1792	A	73323	0	52	190	9	0.00342321		1792	A	73893	0	47
1793	G	117117	57	38	0	16	0.00094777		1793	G	35676	14	4	0	3	0.000588631		1793	G	93089	34	52	0	13	0.0010635		1793	G	72379	42	38	0	10	0.00124345		1793	G	72006	54	25	0	9	0.00122212		1793	G	72356	55	16
1794	G	120486	85	33	0	28	0.00121176		1794	G	38080	24	11	0	5	0.00105042		1794	G	95540	53	31	0	18	0.00106762		1794	G	74371	35	25	0	8	0.000914335		1794	G	74344	43	14	0	17	0.000995373		1794	G	74432	39	16
1795	C	124532	61	61	5	0	0.00101982		1795	C	38823	9	15	0	0	0.00061819		1795	C	98570	30	67	9	0	0.00107538		1795	C	76643	36	43	5	0	0.00109599		1795	C	77238	14	59	5	0	0.00100987		1795	C	76836	23	62
1796	T	126987	56	0	37	226	0.00251207		1796	T	39223	8	0	4	82	0.00239655		1796	T	100296	40	0	25	171	0.00235304		1796	T	78122	38	0	21	106	0.00211208		1796	T	78801	32	0	21	131	0.002335		1796	T	78303	34	0
1797	G	126340	99	17	0	21	0.00108438		1797	G	39138	31	5	0	8	0.00112423		1797	G	99874	40	20	0	24	0.00084106		1797	G	77649	51	9	0	9	0.000888614		1797	G	78494	39	10	0	8	0.00072617		1797	G	77850	45	17
1798	A	126995	0	50	290	14	0.00278751		1798	A	39243	0	21	102	3	0.00321076		1798	A	100200	0	41	259	12	0.00311377		1798	A	78032	0	43	203	6	0.00322944		1798	A	78819	0	36	175	10	0.00280389		1798	A	78263	0	47
1799	G	127712	55	24	0	12	0.000712541		1799	G	39334	29	9	0	5	0.0010932		1799	G	100703	36	24	0	12	0.000714974		1799	G	78454	48	17	0	10	0.000955974		1799	G	79212	39	19	0	11	0.00087108		1799	G	78690	43	16
1800	G	131079	42	34	0	21	0.000740012		1800	G	41275	21	7	0	6	0.000823743		1800	G	102599	46	40	0	21	0.0010429		1800	G	80344	33	24	0	17	0.00092104		1800	G	80846	24	11	0	10	0.000556614		1800	G	80953	39	18
1801	A	136025	0	38	291	6	0.00246278		1801	A	42192	0	11	88	8	0.00253603		1801	A	105535	0	28	201	7	0.00223622		1801	A	83311	0	10	166	1	0.00212457		1801	A	83608	0	27	162	8	0.00235623		1801	A	83980	0	32
1802	T	136913	33	0	17	221	0.00197936		1802	T	42357	14	0	13	64	0.00214841		1802	T	106068	34	0	22	182	0.00224384		1802	T	83870	51	0	14	130	0.00232503		1802	T	83984	53	0	21	150	0.00266717		1802	T	84524	21	0
1803	G	138176	114	37	0	47	0.00143296		1803	G	42938	68	6	0	11	0.0019796		1803	G	106894	85	34	0	27	0.00136584		1803	G	84839	77	32	0	28	0.00161482		1803	G	84702	76	21	0	21	0.00139312		1803	G	85575	92	14
1804	G	138808	78	44	0	31	0.00110224		1804	G	43010	45	13	0	7	0.00151128		1804	G	107354	84	38	0	26	0.00137862		1804	G	85245	55	25	0	25	0.00123174		1804	G	84981	59	31	0	16	0.00124734		1804	G	85883	82	22
1805	A	144279	0	63	364	58	0.00336154		1805	A	43952	0	17	142	8	0.0037996		1805	A	111269	0	43	252	34	0.0029568		1805	A	88691	0	41	213	29	0.00319085		1805	A	88426	0	35	240	24	0.00338136		1805	A	89137	0	49
1806	C	145819	26	80	19	0	0.000857227		1806	C	44149	18	28	4	0	0.00113253		1806	C	112240	25	48	12	0	0.000757306		1806	C	89740	26	49	5	0	0.000891464		1806	C	89350	20	42	12	0	0.000828204		1806	C	90139	27	74
1807	A	147936	0	45	342	16	0.00272415		1807	A	45424	0	17	141	8	0.00365446		1807	A	113394	0	28	236	18	0.0024869		1807	A	91411	0	47	245	10	0.00330376		1807	A	90478	0	19	227	15	0.00288468		1807	A	91684	0	40
1808	A	147953	0	56	326	33	0.00280494		1808	A	45448	0	22	99	10	0.00288242		1808	A	113494	0	32	242	34	0.0027138		1808	A	91468	0	29	246	30	0.0033345		1808	A	90546	0	26	160	24	0.00231926		1808	A	91670	0	36
1809	A	149229	0	49	290	94	0.00290158		1809	A	45903	0	14	78	34	0.00274492		1809	A	114094	0	54	225	93	0.00326047		1809	A	92438	0	34	220	59	0.00338605		1809	A	91001	0	39	175	68	0.00309887		1809	A	92759	0	53
1810	C	150121	33	146	8	0	0.00124566		1810	C	46001	6	59	1	0	0.00143475		1810	C	114527	33	76	6	0	0.00100413		1810	C	93081	21	69	3	0	0.00099913		1810	C	91565	11	65	3	0	0.000862775		1810	C	93446	16	101
1811	T	151250	68	0	11	222	0.00199008		1811	T	46614	14	0	2	102	0.00253143		1811	T	115090	60	0	14	189	0.00228517		1811	T	93983	64	0	10	125	0.0021174		1811	T	92100	45	0	5	145	0.00211726		1811	T	94413	55	0
1812	A	152109	0	44	286	8	0.00222209		1812	A	46893	0	10	132	2	0.00307082		1812	A	115701	0	29	315	15	0.00310283		1812	A	94477	0	34	208	3	0.00259322		1812	A	92534	0	19	197	9	0.00243154		1812	A	94972	0	37
1813	C	150701	38	90	9	0	0.000909085		1813	C	46401	13	22	3	0	0.000818948		1813	C	114573	24	78	6	0	0.00094263		1813	C	93798	25	74	6	0	0.00111943		1813	C	91780	20	57	6	0	0.000904336		1813	C	94208	15	72
1814	A	152490	0	67	374	44	0.00318054		1814	A	47343	0	39	117	8	0.00346408		1814	A	115535	0	52	354	36	0.00382568		1814	A	95062	0	53	292	18	0.00381856		1814	A	92945	0	36	278	40	0.0038087		1814	A	95525	0	80
1815	G	150947	108	27	0	17	0.00100698		1815	G	47300	30	5	0	4	0.000824524		1815	G	114424	78	21	0	10	0.000952597		1815	G	94458	55	20	0	10	0.000899871		1815	G	92318	95	16	0	12	0.00133235		1815	G	94719	84	21
1816	C	153412	71	72	3	0	0.000951686		1816	C	48761	17	25	3	0	0.000922869		1816	C	116012	48	54	3	0	0.000905079		1816	C	96117	49	56	3	0	0.00112363		1816	C	93927	32	72	5	0	0.00116048		1816	C	96292	39	93
1817	T	154552	70	0	12	385	0.00302164		1817	T	48977	10	0	5	123	0.00281765		1817	T	116796	60	0	10	279	0.00298812		1817	T	96826	57	0	14	233	0.00313965		1817	T	94537	38	0	8	227	0.00288776		1817	T	96913	51	0
1818	C	155208	52	261	10	0	0.00208108		1818	C	49349	30	72	4	0	0.00214797		1818	C	117233	44	225	9	0	0.00237135		1818	C	97140	35	188	8	0	0.00237801		1818	C	94850	33	181	11	0	0.00237217		1818	C	97294	52	257
1819	A	152710	0	46	232	17	0.00193177		1819	A	48271	0	12	68	3	0.00171946		1819	A	115488	0	34	169	8	0.00182703		1819	A	95856	0	35	169	8	0.00221165		1819	A	93707	0	23	155	6	0.00196357		1819	A	95778	0	48
1820	A	153139	0	52	308	19	0.00247488		1820	A	48364	0	9	92	2	0.00212968		1820	A	115609	0	36	225	16	0.00239601		1820	A	96088	0	37	217	10	0.00274748		1820	A	93932	0	28	170	16	0.00227824		1820	A	96072	0	28
1821	A	153277	0	44	343	10	0.00259008		1821	A	48607	0	10	130	11	0.00310655		1821	A	115688	0	34	265	11	0.00267962		1821	A	96271	0	30	216	8	0.00263839		1821	A	93963	0	21	205	21	0.00262869		1821	A	96277	0	38
1822	G	153931	47	35	0	36	0.000766577		1822	G	48923	10	7	0	5	0.000449686		1822	G	116148	26	39	0	25	0.000774873		1822	G	96726	29	28	0	14	0.000734032		1822	G	94332	34	26	0	30	0.000954077		1822	G	96818	28	20
1823	G	154128	62	38	0	42	0.000921312		1823	G	49508	13	8	0	15	0.000727155		1823	G	115494	29	34	0	30	0.000805237		1823	G	97125	48	28	0	22	0.00100901		1823	G	94349	47	21	0	38	0.00112349		1823	G	97240	60	21
1824	A	158419	0	46	303	6	0.00224089		1824	A	50803	0	15	96	0	0.00218491		1824	A	117721	0	30	218	4	0.00214065		1824	A	100000	0	31	203	5	0.00239		1824	A	96556	0	30	241	9	0.00289987		1824	A	100190	0	47
1825	A	158794	0	74	317	6	0.00250009		1825	A	49909	0	19	131	0	0.00300547		1825	A	117542	0	62	207	7	0.0023481		1825	A	100087	0	36	224	10	0.00269765		1825	A	96483	0	38	169	2	0.00216618		1825	A	99851	0	33
1826	T	155219	85	0	27	272	0.00247392		1826	T	49459	19	0	7	99	0.00252735		1826	T	115129	69	0	18	189	0.00239731		1826	T	98237	60	0	12	191	0.0026772		1826	T	94576	64	0	13	170	0.00261166		1826	T	98117	54	0
1827	G	155554	91	19	0	75	0.0011893		1827	G	49795	36	4	0	12	0.00104428		1827	G	115013	74	17	0	46	0.00119117		1827	G	98705	64	19	0	32	0.00116509		1827	G	94586	52	9	0	40	0.00106781		1827	G	98786	59	10
1828	T	155134	134	0	17	386	0.00346152		1828	T	49623	36	0	5	114	0.00312355		1828	T	114775	116	0	14	312	0.00385101		1828	T	98486	90	0	10	224	0.00328981		1828	T	94579	79	0	25	243	0.00366889		1828	T	98562	78	0
1829	C	154970	56	100	19	0	0.00112925		1829	C	49572	19	35	3	0	0.00114984		1829	C	114692	42	58	10	0	0.00095909		1829	C	98440	51	50	9	0	0.00111743		1829	C	94558	38	58	11	0	0.00113158		1829	C	98348	30	74
1830	A	154906	0	94	437	17	0.00353763		1830	A	49591	0	9	153	6	0.00338771		1830	A	114617	0	47	327	19	0.00342881		1830	A	98412	0	62	259	8	0.00334309		1830	A	94545	0	67	270	18	0.00375483		1830	A	98323	0	74
1831	T	155119	69	0	22	182	0.00175994		1831	T	49587	27	0	3	67	0.00195616		1831	T	114708	49	0	21	140	0.00183074		1831	T	98497	52	0	21	146	0.00222342		1831	T	94612	46	0	13	115	0.00183909		1831	T	98460	39	0
1832	A	155377	0	54	195	10	0.00166691		1832	A	49796	0	11	68	5	0.00168688		1832	A	114936	0	33	134	4	0.00148778		1832	A	98829	0	31	100	5	0.00137611		1832	A	94859	0	26	123	10	0.00167617		1832	A	98788	0	33
1833	C	155371	46	67	8	0	0.000778781		1833	C	49828	17	34	5	0	0.00112387		1833	C	114829	41	51	5	0	0.000844734		1833	C	98834	26	67	4	0	0.000981444		1833	C	94787	15	64	7	0	0.000907297		1833	C	98832	23	78
1834	T	156519	85	0	25	371	0.00307311		1834	T	50226	39	0	8	121	0.00334488		1834	T	115525	86	0	5	263	0.00306427		1834	T	99697	71	0	12	238	0.00321976		1834	T	95383	54	0	11	219	0.00297747		1834	T	99728	77	0
1835	C	156500	65	43	14	0	0.000779553		1835	C	50232	26	15	4	0	0.000895843		1835	C	115456	52	43	9	0	0.000900776		1835	C	99625	63	42	7	0	0.00112422		1835	C	95381	29	39	6	0	0.000775836		1835	C	99703	42	77
1836	T	156446	86	0	36	244	0.00233947		1836	T	50255	23	0	13	68	0.00206945		1836	T	115383	63	0	28	187	0.00240937		1836	T	99673	62	0	20	168	0.0025082		1836	T	95406	52	0	19	155	0.00236882		1836	T	99689	54	0
1837	A	156466	0	39	251	7	0.00189818		1837	A	50266	0	11	88	6	0.00208889		1837	A	115398	0	23	148	3	0.00150783		1837	A	99730	0	28	144	3	0.00175474		1837	A	95430	0	20	140	3	0.00170806		1837	A	99726	0	35
1838	T	156585	101	0	23	284	0.00260561		1838	T	50282	30	0	4	100	0.00266497		1838	T	115463	81	0	20	194	0.00255493		1838	T	99866	65	0	17	162	0.00244327		1838	T	95524	68	0	19	184	0.00283698		1838	T	99922	65	0
1839	G	158317	133	15	0	67	0.00135803		1839	G	50793	40	4	0	26	0.00137814		1839	G	116524	103	13	0	54	0.00145893		1839	G	101298	89	12	0	34	0.0013327		1839	G	96654	76	11	0	36	0.00127258		1839	G	101640	66	9
1840	T	160696	134	0	28	353	0.00320481		1840	T	51246	38	0	15	135	0.00366858		1840	T	118564	105	0	13	261	0.00319659		1840	T	102777	99	0	8	242	0.0033957		1840	T	98334	86	0	17	234	0.0034271		1840	T	103191	90	0
1841	G	159734	119	34	0	30	0.00114565		1841	G	50846	35	5	0	8	0.000944027		1841	G	117407	98	20	0	37	0.00132019		1841	G	102567	100	24	0	19	0.00139421		1841	G	97487	76	13	0	17	0.00108732		1841	G	102717	77	10
1842	C	155777	89	98	24	0	0.0013545		1842	C	50372	25	29	4	0	0.00115143		1842	C	112920	74	111	11	0	0.00173574		1842	C	100488	57	97	11	0	0.00164199		1842	C	94769	63	64	10	0	0.00144562		1842	C	100518	63	97
1843	A	157422	0	105	407	23	0.00339851		1843	A	50906	0	22	161	9	0.00377166		1843	A	113866	0	69	267	15	0.00308257		1843	A	101814	0	57	254	19	0.0032412		1843	A	96153	0	53	227	13	0.00304723		1843	A	102142	0	82
1844	C	156797	45	108	34	0	0.00119262		1844	C	50518	10	22	4	0	0.000712617		1844	C	113441	27	83	20	0	0.00114597		1844	C	101346	47	60	8	0	0.00113473		1844	C	95829	18	86	20	0	0.00129397		1844	C	101767	20	64
1845	A	158606	0	64	373	16	0.00285613		1845	A	51343	0	20	97	2	0.00231775		1845	A	114616	0	49	241	17	0.00267851		1845	A	102636	0	52	251	18	0.00312756		1845	A	97081	0	33	215	10	0.00265757		1845	A	103227	0	50
1846	G	158620	76	29	0	27	0.000832178		1846	G	51358	33	6	0	7	0.000895674		1846	G	114633	54	48	0	17	0.0010381		1846	G	102589	58	31	0	21	0.00107224		1846	G	97128	50	32	0	10	0.000947204		1846	G	103189	101	25
1847	G	160804	60	51	0	37	0.000920375		1847	G	52479	22	22	0	7	0.000971817		1847	G	115421	55	40	0	33	0.00110898		1847	G	104119	36	32	0	23	0.000874		1847	G	98450	49	25	0	36	0.00111732		1847	G	105040	53	25
1848	A	163814	0	57	351	5	0.00252115		1848	A	53225	0	18	150	2	0.00319399		1848	A	116604	0	29	254	4	0.00246132		1848	A	106357	0	41	235	3	0.00262324		1848	A	99882	0	32	230	12	0.00274324		1848	A	107528	0	47
1849	A	164537	0	95	287	5	0.00235205		1849	A	53870	0	19	116	2	0.00254316		1849	A	116867	0	70	146	5	0.00189104		1849	A	106658	0	53	235	2	0.00271897		1849	A	100286	0	54	177	2	0.00232336		1849	A	107889	0	60
1850	A	161912	0	65	542	18	0.00386012		1850	A	51767	0	28	206	4	0.00459752		1850	A	115161	0	49	393	22	0.00402914		1850	A	105388	0	60	409	20	0.00464		1850	A	98680	0	45	308	17	0.00374949		1850	A	106530	0	50
1851	G	162600	71	10	0	33	0.000701107		1851	G	51858	15	3	0	7	0.000482086		1851	G	115471	51	9	0	18	0.000675494		1851	G	105998	46	7	0	20	0.000688692		1851	G	98994	75	10	0	12	0.000979857		1851	G	107120	91	10
1852	T	164698	131	0	46	301	0.00290228		1852	T	53122	32	0	11	113	0.00293664		1852	T	116437	80	0	52	219	0.00301451		1852	T	107343	92	0	31	191	0.0029252		1852	T	100040	71	0	43	199	0.00312875		1852	T	108627	73	0
1853	T	164162	118	0	20	295	0.00263764		1853	T	51943	31	0	6	81	0.00227172		1853	T	116179	76	0	18	203	0.0025564		1853	T	107015	87	0	19	209	0.00294351		1853	T	100015	61	0	22	174	0.00256961		1853	T	108187	89	0
1854	T	163343	74	0	19	342	0.00266311		1854	T	51888	27	0	5	142	0.00335338		1854	T	115805	54	0	9	190	0.00218471		1854	T	106536	61	0	11	194	0.00249681		1854	T	99382	54	0	9	198	0.00262623		1854	T	107835	53	0
1855	A	157987	0	65	178	2	0.00155076		1855	A	50655	0	33	73	0	0.00209259		1855	A	109909	0	32	125	6	0.00148305		1855	A	103432	0	74	135	3	0.00204966		1855	A	94917	0	36	127	8	0.00180157		1855	A	104779	0	50
1856	A	153515	0	68	308	12	0.00252744		1856	A	50158	0	18	100	5	0.00245225		1856	A	105226	0	44	228	8	0.00266094		1856	A	100829	0	43	241	13	0.00294558		1856	A	91172	0	21	195	12	0.00250077		1856	A	102333	0	42
1857	A	150686	0	57	378	11	0.0029598		1857	A	49713	0	9	130	5	0.00289663		1857	A	101819	0	33	213	10	0.00251427		1857	A	98936	0	32	269	10	0.00314345		1857	A	88429	0	22	205	11	0.00269142		1857	A	100947	0	29
1858	G	150856	56	13	0	12	0.000536936		1858	G	49789	16	4	0	4	0.000482034		1858	G	101568	31	19	0	16	0.000649811		1858	G	99118	39	16	0	13	0.000686051		1858	G	88417	30	11	0	7	0.000542882		1858	G	101199	91	9
1859	T	153992	88	0	6	292	0.00250662		1859	T	51469	30	0	3	130	0.00316695		1859	T	103430	93	0	8	183	0.00274582		1859	T	101144	64	0	19	196	0.00275844		1859	T	90093	71	0	10	189	0.0029969		1859	T	103422	49	0
1860	T	152199	138	0	23	365	0.003456		1860	T	50489	44	0	3	125	0.00340668		1860	T	101683	91	0	26	219	0.00330439		1860	T	100067	92	0	24	254	0.00369752		1860	T	88770	75	0	17	250	0.00385265		1860	T	102425	95	0
1861	G	153593	116	24	0	42	0.00118495		1861	G	50516	42	5	0	14	0.00120754		1861	G	103805	72	15	0	45	0.00127162		1861	G	100693	76	14	0	26	0.00115202		1861	G	90087	63	13	0	34	0.00122104		1861	G	102761	76	5
1862	T	149832	122	0	22	348	0.00328368		1862	T	50036	52	0	8	113	0.00345751		1862	T	98518	84	0	20	231	0.00340039		1862	T	98554	117	0	26	202	0.00350062		1862	T	86666	78	0	19	192	0.00333464		1862	T	101230	96	0
1863	G	151990	86	40	0	27	0.00100665		1863	G	51621	48	4	0	11	0.00122043		1863	G	100613	51	21	0	25	0.00096409		1863	G	100172	61	19	0	17	0.000968334		1863	G	88059	40	16	0	9	0.000738141		1863	G	102723	63	25
1864	A	148676	0	72	456	11	0.00362533		1864	A	48607	0	15	135	4	0.00316827		1864	A	96181	0	29	257	3	0.00300475		1864	A	97933	0	48	273	8	0.00335944		1864	A	85421	0	42	262	6	0.00362908		1864	A	100861	0	66
1865	A	150046	0	112	379	20	0.00340562		1865	A	49356	0	31	151	2	0.00372802		1865	A	97509	0	79	283	6	0.00377401		1865	A	98942	0	52	316	4	0.00375978		1865	A	86493	0	41	256	8	0.0035263		1865	A	101729	0	77
1866	G	148724	84	34	0	26	0.000968236		1866	G	48007	24	10	0	6	0.000833212		1866	G	95313	35	36	0	12	0.000870815		1866	G	97948	50	26	0	10	0.000878017		1866	G	84877	60	10	0	8	0.000918977		1866	G	100993	89	19
1867	G	153896	58	40	0	29	0.000825233		1867	G	50393	10	16	0	10	0.000714385		1867	G	98996	42	37	0	17	0.000969736		1867	G	101194	45	37	0	16	0.000968437		1867	G	87871	41	31	0	15	0.000990088		1867	G	104201	77	39
1868	A	155669	0	44	311	8	0.00233187		1868	A	48690	0	24	114	3	0.00289587		1868	A	98841	0	27	226	3	0.00259002		1868	A	103349	0	30	254	4	0.00278667		1868	A	88002	0	22	241	1	0.00299993		1868	A	105600	0	50
1869	A	152910	0	112	345	1	0.00299523		1869	A	48439	0	24	123	1	0.00305539		1869	A	95783	0	76	219	4	0.00312164		1869	A	101832	0	47	261	3	0.00305405		1869	A	85995	0	47	166	2	0.00250015		1869	A	104093	0	64
1870	A	154682	0	121	422	23	0.00365912		1870	A	49447	0	23	143	1	0.00337735		1870	A	96991	0	70	239	9	0.00327865		1870	A	103557	0	56	299	11	0.00353429		1870	A	86786	0	61	263	9	0.00383702		1870	A	105403	0	63
1871	T	152593	63	0	16	162	0.00157936		1871	T	47846	25	0	3	66	0.00196464		1871	T	94822	37	0	7	119	0.00171901		1871	T	102116	59	0	10	142	0.00206628		1871	T	85287	27	0	8	86	0.00141874		1871	T	104141	60	0
1872	A	153586	0	58	233	13	0.00197935		1872	A	48334	0	20	55	13	0.00182066		1872	A	95329	0	37	150	7	0.00203506		1872	A	103160	0	30	158	8	0.00189996		1872	A	85732	0	35	149	17	0.00234452		1872	A	104941	0	37
1873	G	153040	125	56	0	13	0.00126764		1873	G	47937	32	14	0	4	0.00104304		1873	G	95058	83	25	0	14	0.00128343		1873	G	102743	59	35	0	11	0.00102197		1873	G	85425	58	26	0	14	0.00114721		1873	G	104581	81	23
1874	C	157702	101	98	15	0	0.00135699		1874	C	50313	56	53	3	0	0.00222606		1874	C	98115	111	108	8	0	0.00231361		1874	C	105825	80	95	13	0	0.00177652		1874	C	87746	88	74	2	0	0.00186903		1874	C	107401	116	88
1875	A	156320	0	96	391	12	0.00319217		1875	A	49109	0	29	146	8	0.0037264		1875	A	96217	0	63	237	8	0.0032011		1875	A	104748	0	79	278	17	0.00357047		1875	A	86503	0	60	206	16	0.00326		1875	A	106452	0	62
1876	G	158424	36	34	0	12	0.000517598		1876	G	50532	24	10	0	3	0.000732209		1876	G	98135	25	23	0	4	0.000529882		1876	G	106114	38	20	0	6	0.000603125		1876	G	88070	27	19	0	9	0.000624503		1876	G	107929	61	24
1877	A	160185	0	58	359	49	0.00290914		1877	A	49630	0	17	125	14	0.00314326		1877	A	98707	0	21	201	28	0.00253275		1877	A	107480	0	47	240	30	0.00294939		1877	A	88236	0	24	191	26	0.00273131		1877	A	108768	0	51
1878	A	159405	0	56	365	17	0.00274772		1878	A	49186	0	18	133	10	0.00327329		1878	A	97954	0	32	195	13	0.00245013		1878	A	107019	0	36	256	12	0.00284062		1878	A	87730	0	38	180	10	0.00259888		1878	A	107927	0	48
1879	A	149741	0	57	359	72	0.00325896		1879	A	47405	0	17	121	15	0.00322751		1879	A	88444	0	33	189	49	0.00306409		1879	A	100958	0	39	292	46	0.00373423		1879	A	81359	0	26	200	47	0.0033555		1879	A	102852	0	52
1880	C	143532	65	54	9	0	0.000891787		1880	C	46839	30	12	4	0	0.000982088		1880	C	82960	21	41	5	0	0.000807618		1880	C	97625	36	46	6	0	0.000901408		1880	C	77121	23	51	4	0	0.0010114		1880	C	99669	11	40
1881	A	141868	0	49	346	32	0.00300984		1881	A	46985	0	19	90	8	0.00249016		1881	A	80777	0	18	157	26	0.00248833		1881	A	96890	0	41	254	26	0.00331304		1881	A	75694	0	23	184	15	0.00293286		1881	A	99048	0	40
1882	C	141289	29	84	12	0	0.000884711		1882	C	46672	11	16	5	0	0.000685636		1882	C	80461	18	29	4	0	0.000633847		1882	C	96518	20	49	2	0	0.000735614		1882	C	75308	18	39	5	0	0.000823286		1882	C	98714	20	53
1883	A	143540	0	71	352	22	0.00310018		1883	A	47819	0	17	108	9	0.00280223		1883	A	81803	0	47	181	11	0.00292165		1883	A	97760	0	59	259	12	0.00337561		1883	A	76435	0	32	192	10	0.00306142		1883	A	100013	0	57
1884	A	140137	0	53	342	25	0.00299707		1884	A	46142	0	11	100	8	0.002579		1884	A	79706	0	31	193	10	0.00293579		1884	A	95915	0	41	234	18	0.00305479		1884	A	74687	0	35	171	14	0.00294563		1884	A	98116	0	36
1885	C	142618	29	68	12	0	0.000764279		1885	C	47484	5	26	1	0	0.000673911		1885	C	80844	20	43	10	0	0.000902974		1885	C	97565	17	37	7	0	0.000625224		1885	C	75757	10	43	7	0	0.000792006		1885	C	99865	25	60
1886	A	139139	0	61	277	14	0.00252984		1886	A	45430	0	18	88	5	0.00244332		1886	A	79141	0	17	164	6	0.00236287		1886	A	95533	0	36	207	12	0.00266923		1886	A	74088	0	15	151	10	0.00237555		1886	A	97342	0	43
1887	T	139469	66	0	27	265	0.00256688		1887	T	45629	29	0	9	95	0.00291481		1887	T	79140	33	0	13	135	0.00228709		1887	T	95634	55	0	13	166	0.00244683		1887	T	74097	41	0	11	136	0.00253721		1887	T	97466	67	0
1888	G	138879	104	28	0	76	0.00149771		1888	G	45485	46	9	0	29	0.00184676		1888	G	78892	45	28	0	49	0.00154642		1888	G	95246	65	25	0	50	0.00146988		1888	G	74131	49	13	0	41	0.00138943		1888	G	97276	78	17
1889	G	138562	62	44	0	46	0.00109698		1889	G	45487	22	11	0	10	0.000945325		1889	G	78779	35	40	0	24	0.00125668		1889	G	95294	56	44	0	23	0.00129074		1889	G	73953	38	17	0	13	0.000919503		1889	G	97433	61	32
1890	A	139340	0	69	325	7	0.00287785		1890	A	45354	0	11	98	2	0.00244741		1890	A	78985	0	26	174	9	0.00264607		1890	A	95608	0	32	256	6	0.00307506		1890	A	74191	0	35	164	8	0.0027901		1890	A	97798	0	44
1891	A	139532	0	90	362	13	0.00333257		1891	A	45213	0	18	150	6	0.00384845		1891	A	79137	0	52	257	6	0.00398044		1891	A	95623	0	47	329	12	0.0040576		1891	A	74254	0	50	226	5	0.00378431		1891	A	97845	0	53
1892	C	139889	39	63	15	0	0.000836377		1892	C	45394	12	18	5	0	0.000771027		1892	C	79238	20	58	6	0	0.0010601		1892	C	95915	15	67	9	0	0.000948757		1892	C	74424	4	42	10	0	0.000752445		1892	C	98096	14	63
1893	A	142783	0	33	252	16	0.00210809		1893	A	46930	0	12	83	0	0.00202429		1893	A	80702	0	14	143	6	0.00201978		1893	A	97622	0	39	177	10	0.00231505		1893	A	75956	0	15	133	6	0.00202749		1893	A	99883	0	57
1894	A	138399	0	47	225	4	0.00199423		1894	A	44364	0	15	78	2	0.00214138		1894	A	78282	0	26	124	12	0.00206944		1894	A	95035	0	34	179	4	0.00228337		1894	A	73344	0	21	99	5	0.0017043		1894	A	97284	0	35
1895	T	138239	69	0	17	124	0.00151911		1895	T	44659	16	0	2	52	0.00156743		1895	T	77972	43	0	7	67	0.00150054		1895	T	95147	45	0	6	87	0.00145039		1895	T	73111	37	0	7	81	0.00170973		1895	T	97551	52	0
1896	A	137158	0	40	176	5	0.00161128		1896	A	44146	0	6	83	4	0.00210665		1896	A	77433	0	20	127	6	0.0019759		1896	A	94347	0	28	128	4	0.00169587		1896	A	72628	0	23	100	4	0.00174864		1896	A	96736	0	23
1897	G	136643	64	15	0	20	0.000724516		1897	G	43996	25	2	0	14	0.000931903		1897	G	77252	24	10	0	14	0.000621343		1897	G	94005	47	9	0	11	0.000712728		1897	G	72544	33	1	0	14	0.000661667		1897	G	96319	50	12
1898	T	136549	139	0	10	208	0.00261445		1898	T	44452	33	0	4	81	0.00265455		1898	T	77020	74	0	11	118	0.00263568		1898	T	94016	80	0	11	127	0.00231875		1898	T	72297	83	0	17	122	0.00307067		1898	T	96462	92	0
1899	T	136341	88	0	12	226	0.00239106		1899	T	44399	24	0	2	71	0.00218473		1899	T	76879	47	0	4	105	0.00202916		1899	T	93822	50	0	9	150	0.00222762		1899	T	72246	42	0	8	114	0.00227002		1899	T	96302	53	0
1900	A	137093	0	49	176	4	0.0016704		1900	A	44858	0	8	53	0	0.00135985		1900	A	77226	0	19	98	3	0.00155388		1900	A	94366	0	27	123	5	0.00164254		1900	A	72539	0	23	88	3	0.00157157		1900	A	96904	0	39
1901	T	135505	50	0	18	246	0.00231726		1901	T	43995	19	0	2	88	0.00247755		1901	T	76485	31	0	5	135	0.00223573		1901	T	93367	64	0	14	181	0.002774		1901	T	71920	33	0	9	177	0.00304505		1901	T	95710	55	0
1902	C	135440	74	88	9	0	0.00126255		1902	C	43991	26	17	1	0	0.0010002		1902	C	76390	53	36	7	0	0.00125671		1902	C	93308	69	49	10	0	0.0013718		1902	C	71924	43	67	10	0	0.00166843		1902	C	95695	64	68
1903	A	137342	0	67	332	12	0.00299253		1903	A	45003	0	16	91	4	0.0024665		1903	A	77393	0	47	169	13	0.00295892		1903	A	94450	0	47	211	11	0.00284807		1903	A	72893	0	18	155	13	0.00255169		1903	A	97170	0	42
1904	G	136075	57	27	0	7	0.000668749		1904	G	43406	16	2	0	4	0.000506842		1904	G	76510	19	21	0	7	0.000614299		1904	G	93743	26	28	0	5	0.00062938		1904	G	72007	36	13	0	5	0.000749927		1904	G	95906	58	23
1905	A	131959	0	38	307	12	0.00270539		1905	A	43000	0	17	113	0	0.00302326		1905	A	74567	0	17	206	7	0.00308447		1905	A	91447	0	35	207	8	0.00273382		1905	A	70228	0	28	167	11	0.0029333		1905	A	93498	0	33
1906	G	132644	79	14	0	24	0.00088206		1906	G	43098	23	7	0	6	0.000835306		1906	G	74837	43	9	0	3	0.000734931		1906	G	91830	54	13	0	4	0.000773168		1906	G	70416	67	8	0	5	0.00113611		1906	G	93956	77	10
1907	T	132667	53	0	6	149	0.00156784		1907	T	43216	30	0	0	77	0.00247593		1907	T	74904	28	0	8	84	0.00160205		1907	T	91822	38	0	11	102	0.00164449		1907	T	70636	35	0	5	105	0.00205278		1907	T	94071	46	0
1908	A	132544	0	76	219	15	0.00233885		1908	A	43471	0	10	84	1	0.00218536		1908	A	74725	0	41	110	3	0.00206089		1908	A	91720	0	56	148	4	0.00226777		1908	A	70510	0	29	113	5	0.00208481		1908	A	94061	0	42
1909	C	130907	19	77	16	0	0.000855569		1909	C	42681	7	20	6	0	0.000773178		1909	C	73932	16	41	7	0	0.00086566		1909	C	90653	16	55	20	0	0.00100383		1909	C	69729	15	54	11	0	0.0011473		1909	C	92877	28	54
1910	A	131195	0	56	405	12	0.00360532		1910	A	42933	0	9	120	2	0.00305127		1910	A	74042	0	20	206	9	0.00317387		1910	A	90940	0	51	286	8	0.00379371		1910	A	69881	0	26	203	3	0.00331993		1910	A	93255	0	43
1911	A	131256	0	98	280	6	0.00292558		1911	A	42959	0	26	87	1	0.00265369		1911	A	74085	0	51	126	6	0.00247014		1911	A	90987	0	54	205	7	0.00292349		1911	A	69910	0	40	168	5	0.00304677		1911	A	93277	0	72
1912	T	132308	90	0	25	121	0.00178372		1912	T	43531	28	0	11	41	0.00183777		1912	T	74645	53	0	13	57	0.0016478		1912	T	91693	54	0	9	86	0.00162499		1912	T	70517	38	0	13	82	0.00188607		1912	T	94221	57	0
1913	A	130522	0	30	185	3	0.00167022		1913	A	42405	0	5	52	0	0.00134418		1913	A	73526	0	12	122	1	0.00183609		1913	A	90435	0	20	133	3	0.001725		1913	A	69438	0	11	92	3	0.00152654		1913	A	92656	0	23
1914	T	130677	48	0	6	220	0.00209677		1914	T	42437	18	0	2	71	0.00214436		1914	T	73557	27	0	8	130	0.00224316		1914	T	90495	45	0	8	165	0.00240897		1914	T	69383	28	0	5	81	0.00164305		1914	T	92766	43	0
1915	G	130594	66	34	0	41	0.00107968		1915	G	42477	19	8	0	13	0.000941686		1915	G	73523	31	18	0	18	0.000911279		1915	G	90531	55	21	0	23	0.00109355		1915	G	69417	34	13	0	21	0.000979587		1915	G	92776	61	9
1916	A	129992	0	65	317	18	0.00307711		1916	A	42481	0	14	131	2	0.00346037		1916	A	73203	0	28	215	3	0.00336052		1916	A	90238	0	50	264	11	0.00360159		1916	A	69154	0	31	184	5	0.00318131		1916	A	92486	0	56
1917	A	130272	0	75	367	9	0.00346199		1917	A	42594	0	14	168	3	0.00434333		1917	A	73306	0	45	180	9	0.0031921		1917	A	90450	0	52	251	16	0.00352681		1917	A	69252	0	44	193	7	0.00352336		1917	A	92719	0	48
1918	G	129852	69	72	0	9	0.00115516		1918	G	42342	21	13	0	7	0.000968306		1918	G	73095	42	27	0	12	0.00110815		1918	G	90136	41	47	0	19	0.0011871		1918	G	69107	59	24	0	8	0.0013168		1918	G	92366	72	34
1919	G	131418	80	103	0	37	0.00167405		1919	G	43319	26	27	0	12	0.0015005		1919	G	73963	45	81	0	24	0.00202804		1919	G	91103	54	91	0	33	0.00195383		1919	G	70021	38	59	0	20	0.00167093		1919	G	93550	50	66
1920	G	129235	107	97	0	39	0.0018803		1920	G	41928	39	24	0	10	0.00174108		1920	G	72797	36	57	0	29	0.00167589		1920	G	90012	74	68	0	33	0.00194419		1920	G	68794	67	57	0	28	0.0022095		1920	G	92151	75	52
1921	G	131711	66	57	0	30	0.00116163		1921	G	43477	20	19	0	9	0.00110403		1921	G	74205	26	39	0	23	0.0011859		1921	G	91441	47	48	0	16	0.0012139		1921	G	70215	33	28	0	10	0.00101118		1921	G	93912	67	35
1922	A	132175	0	43	334	43	0.00317761		1922	A	41233	0	17	139	12	0.00407441		1922	A	74269	0	19	166	33	0.00293528		1922	A	91927	0	25	236	25	0.00311116		1922	A	70473	0	23	176	21	0.00312176		1922	A	94176	0	29
1923	C	126538	53	99	14	0	0.00131186		1923	C	40385	13	21	4	0	0.000940943		1923	C	70747	45	66	6	0	0.00165378		1923	C	88797	43	74	9	0	0.00141897		1923	C	66969	39	59	9	0	0.00159775		1923	C	90284	31	90
1924	G	126562	137	73	0	9	0.00173038		1924	G	40833	37	22	0	4	0.00154287		1924	G	70716	75	43	0	11	0.0018242		1924	G	88732	101	54	0	7	0.00182572		1924	G	66784	59	40	0	9	0.00161715		1924	G	90116	87	43
1925	G	123421	66	21	0	41	0.0010371		1925	G	39331	38	10	0	14	0.00157636		1925	G	69002	58	17	0	20	0.00137677		1925	G	86912	71	24	0	39	0.00154179		1925	G	65269	40	15	0	22	0.00117973		1925	G	88409	84	27
1926	T	124536	94	0	25	327	0.00358129		1926	T	39787	47	0	7	118	0.00432302		1926	T	69600	61	0	20	275	0.00511494		1926	T	87895	75	0	16	320	0.00467603		1926	T	65808	63	0	10	288	0.00548566		1926	T	89435	74	0
1927	T	123309	68	0	20	229	0.00257078		1927	T	39054	22	0	4	90	0.00297025		1927	T	68702	50	0	11	126	0.0027219		1927	T	86924	53	0	8	173	0.00269201		1927	T	65039	47	0	8	136	0.0029367		1927	T	88321	57	0
1928	C	123014	41	53	8	0	0.000829174		1928	C	38947	33	6	2	0	0.00105271		1928	C	68494	39	37	5	0	0.00118259		1928	C	86617	45	42	11	0	0.00113142		1928	C	64922	31	24	5	0	0.000924186		1928	C	88038	35	36
1929	T	123178	67	0	21	269	0.00289824		1929	T	39013	9	0	6	78	0.00238382		1929	T	68582	34	0	8	174	0.00314951		1929	T	86734	52	0	17	204	0.00314755		1929	T	64994	34	0	11	175	0.00338493		1929	T	88126	54	0
1930	C	122816	66	33	11	0	0.000895649		1930	C	38855	26	10	3	0	0.00100373		1930	C	68440	39	44	3	0	0.00125658		1930	C	86448	58	37	10	0	0.0012146		1930	C	64834	50	28	10	0	0.00135731		1930	C	87878	45	35
1931	C	124281	125	84	25	0	0.00188283		1931	C	39303	50	14	14	0	0.00198458		1931	C	69370	81	35	11	0	0.00183076		1931	C	87455	91	41	13	0	0.001658		1931	C	65827	60	26	9	0	0.00144318		1931	C	88893	82	64
1932	A	124250	0	48	276	19	0.00276056		1932	A	40337	0	14	47	2	0.00156184		1932	A	68864	0	30	147	5	0.00264289		1932	A	87323	0	43	196	8	0.00282858		1932	A	65603	0	31	136	5	0.00262183		1932	A	89231	0	53
1933	T	118591	82	0	33	247	0.00305251		1933	T	36600	33	0	6	69	0.00295082		1933	T	66003	47	0	14	159	0.00333318		1933	T	83735	56	0	10	209	0.00328417		1933	T	62068	35	0	6	129	0.00273893		1933	T	84591	62	0
1934	G	118587	71	14	0	60	0.00122273		1934	G	36604	15	6	0	14	0.00095618		1934	G	66060	42	6	0	29	0.00116561		1934	G	83847	65	20	0	22	0.00127613		1934	G	62023	29	10	0	44	0.00133821		1934	G	84544	54	13
1935	T	119231	63	0	6	163	0.0019458		1935	T	36683	21	0	3	72	0.00261702		1935	T	66439	44	0	3	113	0.00240822		1935	T	84095	44	0	7	130	0.00215233		1935	T	62443	34	0	5	113	0.00243422		1935	T	84824	55	0
1936	A	116647	0	15	99	1	0.00098588		1936	A	36411	0	2	55	0	0.00156546		1936	A	64559	0	14	41	2	0.000882913		1936	A	82932	0	12	89	2	0.00124198		1936	A	60853	0	11	45	1	0.000936683		1936	A	83592	0	17
1937	A	118472	0	68	239	13	0.00270106		1937	A	38541	0	28	92	2	0.00316546		1937	A	66026	0	38	124	10	0.00260503		1937	A	83988	0	43	180	7	0.00273849		1937	A	62334	0	29	126	7	0.0025989		1937	A	84716	0	58
1938	G	115577	44	28	0	11	0.000718136		1938	G	34503	9	10	0	4	0.000666609		1938	G	63948	22	12	0	6	0.000625508		1938	G	82294	29	22	0	10	0.000741245		1938	G	60390	25	11	0	7	0.000712038		1938	G	82758	50	22
1939	A	109989	0	19	202	37	0.00234569		1939	A	33629	0	3	80	14	0.00288442		1939	A	59584	0	15	116	19	0.00251745		1939	A	79381	0	24	143	27	0.00244391		1939	A	56163	0	10	123	14	0.00261738		1939	A	79638	0	30
1940	T	106098	46	0	9	176	0.00217723		1940	T	32966	18	0	3	55	0.00230541		1940	T	56809	29	0	7	105	0.002482		1940	T	77201	32	0	6	161	0.00257769		1940	T	53574	23	0	5	95	0.00229589		1940	T	77389	47	0
1941	C	105929	163	63	12	0	0.00224679		1941	C	32958	62	10	4	0	0.00230597		1941	C	56552	93	29	12	0	0.0023695		1941	C	77142	145	31	12	0	0.00243706		1941	C	53341	97	30	3	0	0.00243715		1941	C	77322	131	60
1942	C	106734	247	62	24	0	0.00311991		1942	C	33042	85	23	12	0	0.00363174		1942	C	57114	141	33	25	0	0.00348426		1942	C	77600	168	36	15	0	0.00282216		1942	C	53765	117	20	11	0	0.00275272		1942	C	77828	161	29
1943	C	108530	134	32	29	0	0.00179674		1943	C	34804	43	15	7	0	0.0018676		1943	C	57978	92	25	14	0	0.00225948		1943	C	78616	92	17	23	0	0.00167905		1943	C	54576	72	24	10	0	0.00194225		1943	C	79132	100	34
1944	T	106978	46	0	16	237	0.00279497		1944	T	31831	8	0	9	67	0.00263894		1944	T	57191	28	0	11	126	0.00288507		1944	T	77886	43	0	10	164	0.00278612		1944	T	54105	27	0	12	120	0.00293873		1944	T	77810	39	0
1945	T	97567	115	0	25	191	0.00339254		1945	T	30159	34	0	9	77	0.00397891		1945	T	51768	55	0	19	85	0.0030714		1945	T	72336	85	0	11	122	0.00301371		1945	T	48927	63	0	14	115	0.00392421		1945	T	71993	87	0
1946	T	97461	81	0	5	177	0.00269852		1946	T	30404	32	0	4	51	0.00286147		1946	T	51555	38	0	10	86	0.00259917		1946	T	72365	66	0	6	145	0.00299869		1946	T	48870	42	0	6	90	0.00282382		1946	T	72169	62	0
1947	T	95690	68	0	9	142	0.00228864		1947	T	29438	14	0	0	63	0.00261567		1947	T	50619	44	0	3	92	0.002746		1947	T	71064	54	0	12	111	0.00249071		1947	T	47901	36	0	4	63	0.00215027		1947	T	70720	58	0
1948	G	99692	29	37	0	18	0.000842595		1948	G	30179	13	13	0	4	0.000994069		1948	G	53492	22	11	0	9	0.000785164		1948	G	73499	26	25	0	11	0.000843549		1948	G	50747	20	19	0	8	0.000926163		1948	G	73080	25	8
1949	A	89744	0	46	259	5	0.00345427		1949	A	28400	0	14	49	2	0.00228873		1949	A	46479	0	20	124	8	0.00327029		1949	A	67444	0	38	197	9	0.00361782		1949	A	44472	0	25	144	0	0.00380014		1949	A	67161	0	52
1950	G	88974	41	33	0	4	0.000876661		1950	G	29286	9	4	0	2	0.00051219		1950	G	45716	27	21	0	2	0.00109371		1950	G	66953	31	24	0	12	0.0010007		1950	G	43848	25	5	0	4	0.000775406		1950	G	66963	57	15
1951	A	84649	0	22	201	3	0.00266985		1951	A	26840	0	8	70	1	0.00294337		1951	A	43033	0	18	104	2	0.00288151		1951	A	63510	0	23	166	6	0.00307038		1951	A	41530	0	14	84	3	0.00243198		1951	A	63783	0	25
1952	T	85751	18	0	12	88	0.00137608		1952	T	27217	10	0	2	28	0.00146967		1952	T	43499	10	0	4	40	0.00124141		1952	T	64390	19	0	6	77	0.0015841		1952	T	41933	11	0	5	51	0.00159779		1952	T	64805	21	0
1953	A	84238	0	36	115	0	0.00179254		1953	A	26432	0	10	33	0	0.00162682		1953	A	42777	0	23	68	0	0.00212731		1953	A	63095	0	22	113	5	0.00221888		1953	A	41504	0	14	47	1	0.00149383		1953	A	63372	0	33
1954	A	83455	0	48	129	6	0.0021928		1954	A	26818	0	18	48	0	0.00246103		1954	A	42423	0	24	81	6	0.00261651		1954	A	62771	0	24	109	4	0.00218254		1954	A	40967	0	31	72	4	0.00261186		1954	A	62984	0	27
1955	T	81264	54	0	10	96	0.00196889		1955	T	25671	24	0	3	38	0.00253204		1955	T	40973	32	0	2	71	0.00256266		1955	T	60843	47	0	11	86	0.00236675		1955	T	39679	30	0	2	58	0.0022682		1955	T	61056	40	0
1956	G	81401	49	37	0	10	0.00117935		1956	G	25722	18	12	0	11	0.00159397		1956	G	40983	23	31	0	13	0.00163482		1956	G	60948	39	46	0	11	0.00157511		1956	G	39703	24	22	0	12	0.00146085		1956	G	61204	35	27
1957	G	82883	37	46	0	21	0.00125478		1957	G	26678	9	28	0	8	0.00168678		1957	G	41759	22	36	0	6	0.0015326		1957	G	62014	26	52	0	8	0.00138678		1957	G	40658	17	33	0	5	0.00135275		1957	G	62259	24	36
1958	A	80464	0	12	165	1	0.00221217		1958	A	24742	0	4	38	0	0.00169752		1958	A	40462	0	9	63	3	0.00185359		1958	A	59857	0	16	107	1	0.0020716		1958	A	38867	0	5	52	2	0.001518		1958	A	60035	0	7
1959	T	82470	37	0	9	131	0.00214623		1959	T	26127	9	0	5	57	0.0027175		1959	T	41951	16	0	6	65	0.00207385		1959	T	61328	14	0	5	108	0.00207083		1959	T	40254	13	0	5	62	0.00198738		1959	T	61511	18	0
1960	T	79048	45	0	10	109	0.00207469		1960	T	23432	9	0	1	27	0.00157904		1960	T	39460	34	0	3	56	0.00235682		1960	T	59012	37	0	6	77	0.00203348		1960	T	37779	15	0	4	55	0.00195876		1960	T	59204	45	0
1961	T	76190	47	0	21	115	0.00240189		1961	T	23091	10	0	0	40	0.00216535		1961	T	37547	23	0	6	78	0.00284976		1961	T	57410	54	0	9	97	0.00278697		1961	T	36270	18	0	10	60	0.00242625		1961	T	57532	62	0
1962	G	76200	48	41	0	10	0.00129921		1962	G	23103	17	11	0	8	0.00155824		1962	G	37393	27	19	0	7	0.00141738		1962	G	57370	34	33	0	14	0.00141189		1962	G	36142	27	30	0	7	0.00177079		1962	G	57593	40	28
1963	G	75821	62	58	0	7	0.001675		1963	G	23062	11	17	0	1	0.00125748		1963	G	37337	39	17	0	4	0.00160699		1963	G	57128	69	40	0	1	0.0019255		1963	G	36062	26	28	0	3	0.00158061		1963	G	57377	49	45
1964	A	77645	0	26	215	4	0.00315539		1964	A	23593	0	3	49	2	0.00228881		1964	A	38003	0	7	66	3	0.00199984		1964	A	58406	0	30	144	3	0.00303051		1964	A	36791	0	15	77	2	0.00255497		1964	A	58635	0	20
1965	A	76648	0	101	136	3	0.0031312		1965	A	22842	0	27	52	1	0.00350232		1965	A	37644	0	43	66	0	0.00289555		1965	A	57541	0	78	126	3	0.00359743		1965	A	36400	0	58	73	1	0.00362637		1965	A	57691	0	76
1966	A	77543	0	30	82	5	0.00150884		1966	A	23785	0	3	35	8	0.00193399		1966	A	37870	0	15	19	2	0.000950621		1966	A	58183	0	18	82	4	0.00178746		1966	A	36777	0	20	31	3	0.00146831		1966	A	58220	0	37
1967	A	77185	0	15	112	5	0.00171018		1967	A	22148	0	3	62	1	0.00297995		1967	A	37664	0	8	53	2	0.00167268		1967	A	57858	0	10	84	1	0.00164195		1967	A	36472	0	9	63	1	0.00200154		1967	A	57738	0	26
1968	A	71104	0	22	106	5	0.0018705		1968	A	20968	0	3	51	0	0.00257535		1968	A	35023	0	7	36	1	0.00125632		1968	A	53880	0	19	82	2	0.00191166		1968	A	33593	0	7	37	1	0.00133956		1968	A	53739	0	17
1969	A	71077	0	22	235	3	0.003658		1969	A	20905	0	5	69	1	0.00358766		1969	A	35069	0	7	134	6	0.00419174		1969	A	53867	0	15	186	12	0.00395418		1969	A	33511	0	18	127	4	0.0044463		1969	A	53812	0	17
1970	G	70774	29	23	0	3	0.000777122		1970	G	20977	4	7	0	1	0.000572055		1970	G	34915	7	24	0	3	0.000973793		1970	G	53623	20	21	0	6	0.00087649		1970	G	33447	23	9	0	4	0.00107633		1970	G	53839	45	16
1971	A	70333	0	16	170	17	0.00288627		1971	A	20823	0	5	66	6	0.00369783		1971	A	34683	0	9	61	11	0.00233544		1971	A	53258	0	19	162	23	0.00383041		1971	A	33176	0	11	80	11	0.00307451		1971	A	53218	0	28
1972	C	69849	33	35	8	0	0.00108806		1972	C	20603	21	7	3	0	0.00150464		1972	C	34523	16	17	3	0	0.00104278		1972	C	52803	20	30	7	0	0.00107948		1972	C	32975	20	19	2	0	0.00124337		1972	C	52831	15	22
1973	A	69689	0	30	172	4	0.00295599		1973	A	20659	0	10	33	1	0.00212982		1973	A	34378	0	12	68	1	0.00235616		1973	A	52718	0	18	124	7	0.00282636		1973	A	32930	0	9	90	8	0.00324932		1973	A	52818	0	31
1974	T	69481	36	0	6	134	0.00253307		1974	T	20625	7	0	2	45	0.00261818		1974	T	34294	24	0	5	65	0.002741		1974	T	52519	34	0	6	96	0.00258954		1974	T	32775	23	0	1	78	0.00311213		1974	T	52634	32	0
1975	G	70206	33	15	0	29	0.00109677		1975	G	20912	15	2	0	2	0.000908569		1975	G	34660	10	8	0	17	0.00100981		1975	G	53158	30	10	0	28	0.00127921		1975	G	33216	15	10	0	15	0.00120424		1975	G	53336	27	9
1976	T	69255	51	0	44	163	0.00372536		1976	T	20492	19	0	6	41	0.00322077		1976	T	34042	34	0	30	83	0.0043182		1976	T	52386	54	0	42	146	0.00461955		1976	T	32632	39	0	15	89	0.0043822		1976	T	52445	32	0
1977	T	70069	41	0	5	131	0.00252608		1977	T	20778	16	0	1	18	0.00168447		1977	T	34575	22	0	5	51	0.00225597		1977	T	53029	36	0	6	109	0.0028475		1977	T	33089	23	0	2	53	0.00235728		1977	T	53025	50	0
1978	T	67935	31	0	9	102	0.00209023		1978	T	20036	8	0	2	62	0.00359353		1978	T	33385	26	0	0	61	0.00260596		1978	T	51484	40	0	4	83	0.00246679		1978	T	32024	18	0	4	65	0.00271671		1978	T	51356	27	0
1979	T	67911	24	0	2	47	0.00107494		1979	T	20023	7	0	0	24	0.00154822		1979	T	33401	15	0	0	29	0.00131733		1979	T	51499	18	0	1	53	0.00139809		1979	T	32013	11	0	1	36	0.00149939		1979	T	51413	20	0
1980	A	67699	0	30	147	3	0.00265883		1980	A	19958	0	12	61	6	0.00395831		1980	A	33289	0	17	75	0	0.00276368		1980	A	51291	0	34	103	3	0.00272952		1980	A	31858	0	16	59	1	0.00238559		1980	A	51157	0	34
1981	G	67755	39	30	0	7	0.00112169		1981	G	19950	6	12	0	1	0.000952381		1981	G	33289	10	28	0	5	0.00129172		1981	G	51338	26	40	0	2	0.00132455		1981	G	31871	11	19	0	2	0.00100405		1981	G	51292	47	27
1982	G	69507	20	50	0	9	0.00113658		1982	G	20522	13	15	0	3	0.00151057		1982	G	34238	16	38	0	5	0.00172323		1982	G	52724	27	44	0	6	0.00146044		1982	G	33009	12	31	0	4	0.00142385		1982	G	52785	23	44
1983	T	67760	44	0	5	128	0.00261216		1983	T	19711	12	0	2	48	0.00314545		1983	T	33314	21	0	3	49	0.00219127		1983	T	51410	23	0	4	109	0.0026454		1983	T	31887	17	0	2	59	0.00244614		1983	T	50860	37	0
1984	C	67226	53	22	6	0	0.00120489		1984	C	19693	16	9	0	0	0.00126949		1984	C	33140	30	14	2	0	0.00138805		1984	C	50787	47	24	2	0	0.00143738		1984	C	31763	33	18	4	0	0.00173157		1984	C	50329	32	35
1985	G	66563	47	66	0	7	0.0018028		1985	G	19560	9	22	0	3	0.00173824		1985	G	32636	20	41	0	3	0.00196102		1985	G	50311	33	57	0	7	0.00192801		1985	G	31228	25	33	0	1	0.00188933		1985	G	49825	48	53
1986	C	67331	84	47	7	0	0.00204958		1986	C	19762	26	16	4	0	0.0023277		1986	C	33351	28	9	1	0	0.0011394		1986	C	50753	58	28	5	0	0.001793		1986	C	31941	48	17	4	0	0.00216023		1986	C	50337	63	35
1987	C	63245	64	21	19	0	0.0016444		1987	C	18844	25	3	8	0	0.00191042		1987	C	30545	39	14	8	0	0.00199705		1987	C	47781	56	14	12	0	0.00171616		1987	C	28850	28	15	12	0	0.00190641		1987	C	46788	52	23
1988	T	64659	28	0	13	87	0.00197962		1988	T	19750	6	0	4	32	0.00212658		1988	T	31465	11	0	4	42	0.00181154		1988	T	48924	25	0	7	65	0.00198267		1988	T	29941	21	0	7	53	0.00270532		1988	T	48179	23	0
1989	G	60910	48	8	0	16	0.00118207		1989	G	17935	7	2	0	2	0.000613326		1989	G	29059	7	6	0	5	0.000619429		1989	G	46193	27	6	0	11	0.000952525		1989	G	27336	21	5	0	7	0.0012072		1989	G	45092	31	9
1990	A	63082	0	13	100	10	0.00194984		1990	A	19053	0	6	33	1	0.00209941		1990	A	29875	0	5	69	2	0.00254393		1990	A	47741	0	10	66	0	0.00159192		1990	A	28573	0	6	44	0	0.0017499		1990	A	46818	0	14
1991	T	61145	14	0	12	84	0.001799		1991	T	17242	7	0	2	34	0.00249391		1991	T	28882	6	0	9	33	0.00166193		1991	T	46550	18	0	7	57	0.00176155		1991	T	27028	12	0	3	34	0.00181293		1991	T	45250	18	0
1992	T	56174	21	0	5	59	0.00151316		1992	T	16372	8	0	1	26	0.0021378		1992	T	27148	7	0	3	41	0.00187859		1992	T	42958	5	0	7	49	0.00141999		1992	T	24723	5	0	1	43	0.00198196		1992	T	41107	15	0
1993	A	56485	0	20	78	4	0.00180579		1993	A	16414	0	8	27	0	0.00213233		1993	A	27150	0	10	29	2	0.00151013		1993	A	43044	0	13	53	1	0.00155655		1993	A	24721	0	6	23	2	0.00125399		1993	A	41318	0	21
1994	C	55788	26	28	5	0	0.00105758		1994	C	16203	10	8	6	0	0.00148121		1994	C	27159	4	14	1	0	0.000699584		1994	C	42563	12	28	9	0	0.00115123		1994	C	24663	9	29	3	0	0.00166241		1994	C	40744	9	19
1995	A	56527	0	27	135	5	0.00295434		1995	A	16915	0	7	38	2	0.0027786		1995	A	27362	0	16	65	0	0.00296031		1995	A	43137	0	21	110	3	0.00310638		1995	A	24945	0	8	69	2	0.00316697		1995	A	41263	0	30
1996	G	53670	20	9	0	2	0.000577604		1996	G	15470	14	3	0	1	0.00116354		1996	G	26338	20	9	0	6	0.00132888		1996	G	40928	27	10	0	3	0.000977326		1996	G	23820	17	8	0	5	0.00125945		1996	G	39057	27	9
1997	T	53531	43	0	6	154	0.0037922		1997	T	15587	14	0	2	50	0.0042343		1997	T	26334	34	0	1	50	0.00322777		1997	T	40953	46	0	5	87	0.00336972		1997	T	23785	16	0	2	48	0.00277486		1997	T	38930	27	0
1998	C	53517	41	38	12	0	0.00170039		1998	C	15582	17	8	1	0	0.00166859		1998	C	26358	23	12	3	0	0.00144169		1998	C	40935	57	35	13	0	0.00256504		1998	C	23788	18	21	3	0	0.0017656		1998	C	38871	29	38
1999	A	53519	0	22	100	30	0.00284011		1999	A	15588	0	6	22	5	0.00211701		1999	A	26381	0	10	55	12	0.00291877		1999	A	40844	0	37	102	58	0.00482323		1999	A	23792	0	20	57	16	0.00390888		1999	A	38854	0	34
2000	A	54030	0	32	95	90	0.00401629		2000	A	15755	0	10	38	20	0.00431609		2000	A	26561	0	17	48	46	0.00417906		2000	A	41175	0	26	119	90	0.00570735		2000	A	23969	0	11	44	46	0.00421378		2000	A	39299	0	28
2001	C	53578	25	26	2	0	0.000989212		2001	C	15493	5	27	2	0	0.00219454		2001	C	26530	15	37	2	0	0.00203543		2001	C	40816	16	30	5	0	0.00124951		2001	C	23883	14	23	5	0	0.00175857		2001	C	38752	22	25
2002	C	54533	113	13	6	0	0.00242055		2002	C	16490	47	12	3	0	0.00375985		2002	C	26922	68	18	3	0	0.00330585		2002	C	41485	91	22	6	0	0.00286851		2002	C	24422	43	15	2	0	0.0024568		2002	C	39622	74	28
2003	C	50883	78	15	10	0	0.00202425		2003	C	14274	24	7	3	0	0.00238195		2003	C	25335	46	10	3	0	0.00232879		2003	C	39314	54	23	7	0	0.00213664		2003	C	22740	25	12	5	0	0.00184697		2003	C	36865	56	16
2004	A	50183	0	13	59	9	0.00161409		2004	A	14177	0	5	21	2	0.00197503		2004	A	24947	0	1	26	4	0.00124263		2004	A	38486	0	17	83	3	0.0026763		2004	A	22337	0	3	28	2	0.00147737		2004	A	36256	0	29
2005	A	50366	0	25	90	3	0.00234285		2005	A	14174	0	3	35	0	0.00268097		2005	A	25096	0	10	40	1	0.0020322		2005	A	38579	0	11	48	7	0.00171078		2005	A	22472	0	6	28	5	0.00173549		2005	A	36411	0	23
2006	T	49807	52	0	11	76	0.00279077		2006	T	14115	14	0	1	20	0.00247963		2006	T	24793	21	0	4	34	0.0023797		2006	T	37916	46	0	15	70	0.00345501		2006	T	22212	25	0	4	34	0.0028363		2006	T	35915	22	0
2007	C	49590	33	97	9	0	0.00280298		2007	C	14042	10	14	1	0	0.00178037		2007	C	24605	18	37	5	0	0.00243853		2007	C	37703	70	79	9	0	0.00419065		2007	C	21973	19	27	1	0	0.00213899		2007	C	35340	53	45
[truncated: 8,482 more rows]
[truncated: 51 more columns]

## Sheet: Sorted by error rate
DMSO 1								Excluded	DMSO 2								Excluded	6MMPr 1								Excluded	6MMPr 2								Excluded	T-1105 1								Excluded	T-1105 2
Position	RefNuc	Coverage	A	T	G	C	Errorrate		Position	RefNuc	Coverage	A	T	G	C	Errorrate		Position	RefNuc	Coverage	A	T	G	C	Errorrate		Position	RefNuc	Coverage	A	T	G	C	Errorrate		Position	RefNuc	Coverage	A	T	G	C	Errorrate		Position	RefNuc	Coverage	A	T
2140	A	9879	0	9776	5	82	0.99838		7218	G	1698	1696	0	0	0	0.998822		2140	A	8191	0	8124	4	53	0.998779		2140	A	8867	0	8773	5	71	0.99797		2140	A	6896	0	6832	1	57	0.99913		2140	A	7298	0	7233
7218	G	10621	10576	6	0	0	0.996328		2140	A	3340	0	3301	0	32	0.997904		7218	G	8737	8705	4	0	0	0.996795		7218	G	7487	7456	2	0	2	0.996394		7218	G	6913	6886	2	0	1	0.996528		7218	G	6678	6652	5
1270	G	626549	428673	175	0	69	0.684571		1270	G	278596	193115	84	0	31	0.693585		1270	G	625467	443066	173	0	53	0.708738		1270	G	785830	523453	257	0	95	0.666563		1270	G	540564	356789	123	0	61	0.660371		1270	G	464652	300459	150
5846	T	87055	22	0	1	54980	0.631819		5846	T	27701	4	0	3	17656	0.63763		5846	T	69244	31	0	1	45996	0.664722		6981	G	14272	9101	8	0	1	0.638313		5846	T	59693	18	0	6	37338	0.625903		5846	T	74857	24	0
6981	G	19567	12117	14	0	4	0.620177		6981	G	5582	3532	2	0	0	0.633106		6981	G	17890	11772	10	0	0	0.65858		2941	A	33505	0	16	20942	7	0.625728		2941	A	20977	0	8	13077	7	0.624112		6981	G	14431	8679	2
9357	A	152790	0	74	94467	47	0.619072		9357	A	65406	0	31	40151	18	0.614623		2941	A	24324	0	6	15706	2	0.646029		5846	T	88771	41	0	2	55130	0.621521		6981	G	9764	5985	6	0	1	0.613683		2941	A	27621	0	10
2941	A	31996	0	11	19297	6	0.603638		2941	A	11588	0	6	6901	2	0.59622		9357	A	151291	0	70	96612	59	0.639437		9357	A	181268	0	88	104267	50	0.57597		9357	A	120983	0	44	69873	34	0.578189		9357	A	124112	0	39
[truncated: 10,472 more rows]
[truncated: 51 more columns]

## Sheet: Mut freq>0.1 (graph in prism)
DMSO 1									DMSO 2									6MMPr 1									6MMPr 2									T-1105 1									T-1105 2
[truncated: 64 more rows]
[truncated: 51 more columns]

## Sheet: <0.1 ranked by position
DMSO 1									DMSO 2									6MMPr 1									6MMPr 2									T-1105 1									T-1105 2
[truncated: 10,460 more rows]
[truncated: 51 more columns]

## Sheet: <0.1 freq classified by nt
DMSO 1													DMSO 2													6MMPr 1													6MMPr 1
[truncated: 10,472 more rows]
[truncated: 97 more columns]
